# Supplementary material for: HMBA ameliorates obesity by MYH9‐ and ACTG1‐dependent regulation of hypothalamic neuropeptides
Source: EMBO Mol Med. 2023 Nov 20;15(12):e18024. doi: 10.15252/emmm.202318024 (PMC10701615; doi:10.15252/emmm.202318024)
Supplement: Supplementary file 4 — Source Data for Figure 1 [file EMMM-15-e18024-s001.zip]

Archive with 18 entries (10 files):
- Fig_1C-D/
- Fig_1C-D/Fig_1C-D.xlsx
- Fig_1E-F/
- Fig_1E-F/Fig_1E-F.xlsx
- Fig_1G/
- Fig_1G/Fig_1G.xlsx
- Fig_1H-I/
- Fig_1H-I/Fig_1H-I.xlsx
- Fig_1J/
- Fig_1J/Fig_1J.xlsx
- Fig_1K-L/
- Fig_1K-L/Fig_1K-L.xlsx
- Fig_1K-L/Fig_1K_Thermal_image_HMBA.jpg
- Fig_1K-L/Fig_1K_Thermal_image_saline.jpg
- Fig_1M/
- Fig_1M/Fig_1M.xlsx
- Fig_1N-S/
- Fig_1N-S/Fig_1N-S.xlsx
