# Supplementary material for: HMBA ameliorates obesity by MYH9‐ and ACTG1‐dependent regulation of hypothalamic neuropeptides
Source: EMBO Mol Med. 2023 Nov 20;15(12):e18024. doi: 10.15252/emmm.202318024 (PMC10701615; doi:10.15252/emmm.202318024)
Supplement: Supplementary file 4 — Source Data for Figure 1 [file EMMM-15-e18024-s001.zip › Fig_1C-D/Fig_1C-D.xlsx]

## Sheet: Figure 1C-D
Figure 1C-D
Fig 1C-a. Body weight (g)
	Day	0	1	2	3	4	5	6	7	8	9	10
Saline (i.v.)	1	32.5	32.7	32.4	32.3	32.5	32.9	33.3	33.4	33.7	34.1	34.1
	2	29.3	29.6	30.5	30.6	30.9	31	31.4	31.7	31.7	32.3	32.3
	3	30.9	30.3	30.3	30.3	30.4	30.7	30.9	31.3	31	31.4	31.4
	4	32.2	32	31.9	32.2	32.4	32.7	32.9	33	33.5	33.8	33.8
	5	35	35.3	35.6	35.4	35.6	36	36.5	37.1	37.1	37.9	37.9
	6	32.3	32.3	32.6	32.9	33.1	33.4	33.6	34	33.8	34.4	34.4
	7	33.9	33.8	34	34.4	34.3	34.6	34.9	35.1	35.5	36.1	36.1
	8	31.9	32	32.3	32.7	33	33.1	33.7	33.7	34.2	34.5	34.5
	9	31.5	31.3	31.2	31.8	31.8	32.2	32.2	32.4	32.5	33	33
	10	30.4	31.1	31.6	32.1	32	32.3	32.1	32.6	33.2	33.5	33.5
	Average	31.99	32.04	32.24	32.47	32.6	32.89	33.15	33.43	33.62	34.1	34.1
	SEM	0.493042	0.496427	0.478999	0.463044	0.45913	0.470415	0.50005	0.511087	0.529301	0.555698	0.555698
HMBA (i.v.)	1	33.2	33.1	33	32.2	31.8	31.5	31.9	32	31.6	31.7	31.7
	2	30.9	30.8	31.2	31.2	31.5	31.2	31.7	31.7	31.5	31.2	31.2
	3	30.7	31.1	31.2	31.1	31.4	31	31.4	31.4	31.6	31.5	31.5
	4	31.1	31.1	30.9	30.9	31	30.7	31.3	31	31.2	31	31
	5	29.9	29.8	30.2	30	30.6	30.7	30.9	31.7	32	32.2	32.2
	6	30.9	30.6	30.8	30.7	30.7	30.7	30.8	31.3	31.3	31.2	31.2
	7	31.1	31.2	31	31	31.2	30.8	31	30.8	30.8	30.6	30.6
	8	33.8	34	33.9	33.4	33.5	32.7	32.9	32.1	32.3	32	32
	9	34.2	34.5	34.5	34.5	34.2	34.9	35.2	35.2	34.8	34.6	34.4
	10	31.6	31.8	31.5	31.2	31.2	31.1	31.3	31.3	31.5	31.1	31.1
	Average	31.6625	31.7625	31.75	31.6	31.725	31.575	31.85	31.85	31.9375	31.775	31.75
	SEM	0.437539	0.464758	0.435385	0.409829	0.358176	0.398761	0.398547	0.373965	0.333527	0.336883	0.319828
Fig 1C-b. Body weight (%), day 10
		Day 10
Saline (i.v.)	1	4.92308
	2	10.2389
	3	1.61812
	4	4.96894
	5	8.28571
	6	6.50155
	7	6.48968
	8	8.15047
	9	4.7619
	10	10.1974
	Average	6.59581
	SEM	0.80696
HMBA (i.v.)	1	-4.51807
	2	0.970874
	3	2.60586
	4	-0.321543
	5	7.69231
	6	0.970874
	7	-1.60772
	8	-5.32544
	9	0.584795
	10	-1.58228
	Average	0.276352
	SEM	1.10511
Fig 1D. Daily food intake (g)
	Day	1	2	3	4	5	6	7	8	9	10
Saline (i.v.)	1	2.35	2.35	2.3	2.35	1.95	2.4	2.25	2.65	2.35	2.15
	2	2	2.05	2	2.35	1.85	2.35	1.9	2.15	2	1.7
	3	2.85	2.95	2.35	2.5	2.35	2.6	2.4	2.15	2.55	2.2
	4	2.6	2.5	2.35	2.25	2	2.45	2.15	2.6	2.55	2
	5	2.25	2.75	2.35	2.3	1.7	2.15	1.95	2.3	2.25	2.15
	6	2.34	2.37	2.24	2.42	2.42	2.34	2.32	2.29	2.35	2.33
	7	2.2	2.15	2.32	2.33	2.24	2.26	2.31	2.32	2.34	2.46
	8	2.65	2.95	2.33	2.48	2.66	2.67	2.54	2.56	2.55	2.52
	9	2.59	2.55	2.21	2.32	2.32	2.44	2.42	2.45	2.46	2.42
	10	2.24	2.78	2.64	2.55	2.57	2.62	2.63	2.58	2.54	2.32
	Average	2.407	2.54	2.309	2.385	2.206	2.428	2.287	2.405	2.394	2.225
	SEM	0.0771239	0.0946995	0.0474647	0.0293002	0.095396	0.0495742	0.0705131	0.0562361	0.0530509	0.0733792
HMBA (i.v.)	1	2.65	2.5	1.75	2.2	2	2.2	2.1	1.85	2.15	2.6
	2	2.3	2.2	1.9	2	1.95	2.45	1.95	2	2.1	2
	3	1.95	2.55	2.25	2.5	2.2	2.75	2.6	2.15	2.4	2
	4	2.35	2.65	2.15	1.95	1.35	1.65	1.7	1.95	2.5	2.3
	5	2.7	2.85	2.3	2.4	2.1	2.5	2.45	2.05	2.45	2.05
	6	2.3	2	1.8	2	1.85	2.2	2	2.05	1.9	2.1
	7	2.64	2.66	2.23	2.22	2	2.14	1.99	1.93	2	2.06
	8	2.31	2.44	2.22	2.23	1.98	2.12	2.11	2.2	1.98	2.04
	9	2.2	2.34	2.18	2.2	2.22	2.26	2.08	1.92	2.12	2.1
	10	2.34	2.46	2.29	2.25	1.98	2.2	1.93	1.94	1.89	2
	Average	2.374	2.465	2.107	2.195	1.963	2.247	2.091	2.004	2.149	2.125
	SEM	0.0692849	0.0729143	0.0625148	0.0525405	0.0730075	0.0865454	0.0778261	0.0327475	0.0678152	0.0566966
