# Supplementary material for: HMBA ameliorates obesity by MYH9‐ and ACTG1‐dependent regulation of hypothalamic neuropeptides
Source: EMBO Mol Med. 2023 Nov 20;15(12):e18024. doi: 10.15252/emmm.202318024 (PMC10701615; doi:10.15252/emmm.202318024)
Supplement: Supplementary file 4 — Source Data for Figure 1 [file EMMM-15-e18024-s001.zip › Fig_1E-F/Fig_1E-F.xlsx]

## Sheet: Figure 1E-F
Figure 1E-F
Fig 1E-a. Body weight (g)
	Day	0	1	2	3	4	5	6	7	8	9	10
Saline (i.p.)	1	31.5	31.5	31.7	31.8	31.8	31.7	32	32.1	32.2	32.2	32.8
	2	31.2	31.1	31.4	31.5	31.5	31.7	32	32.1	32.3	32.3	32.2
	3	31.6	31.4	31.5	31.6	31.6	31.8	31.7	31.8	32.2	32.5	32.3
	4	32.2	32	32.1	32.2	32.4	32.7	32.9	33	33.5	33.8	33.8
	5	33.4	33.5	34	33.8	34	34.3	34.8	35.2	35.3	35.3	35.8
	Average	31.98	31.9	32.14	32.18	32.26	32.44	32.68	32.84	33.1	33.22	33.38
	SEM	0.34917	0.380526	0.429511	0.377783	0.413376	0.448642	0.50707	0.557566	0.538888	0.531714	0.597595
HMBA (i.p.)	1	32.9	33.1	33	32.9	32.8	32.7	32.1	32	32.1	31.9	31.7
	2	31.1	30.9	31.2	31.2	31.3	31.2	30.9	31	31.1	31.5	31.2
	3	30.6	30.9	30.9	30.8	31.1	31.2	30.8	30.6	31.2	31.4	31.3
	4	30.9	31.1	30.9	31	30.8	31	30.5	30.4	30.8	31	31.1
	5	32.8	33	32.8	32.9	32.7	32.7	32.8	32.2	32	32.1	32.4
	Average	31.66	31.8	31.76	31.76	31.74	31.76	31.42	31.24	31.44	31.58	31.54
	SEM	0.440545	0.457821	0.420095	0.420095	0.375872	0.34479	0.393345	0.326925	0.230825	0.172974	0.212791
Fig 1E-b. Body weight (%), day 10
		Day10
Saline (i.p.)	1	4.12698
	2	3.20513
	3	2.21519
	4	4.96894
	5	7.18563
	Average	4.34037
	SEM	0.757398
HMBA (i.p.)	1	-3.64742
	2	0.321543
	3	2.28758
	4	0.647249
	5	-1.21951
	Average	-0.322111
	SEM	0.895041
Fig 1F. Daily food intkae (g)
	Day	1	2	3	4	5	6	7	8	9	10
Saline (i.p.)	1	2.38	2.37	2.38	2.4	2.38	2.39	2.41	2.43	2.42	2.39	2.43
	2	2.22	2.23	2.28	2.35	2.32	2.36	2.4	2.3	2.45	2.45	2.46
	3	2.4	2.41	2.42	2.44	2.41	2.38	2.39	2.44	2.46	2.44	2.45
	4	2.41	2.44	2.43	2.45	2.5	2.48	2.49	2.47	2.5	2.51	2.49
	5	2.38	2.39	2.41	2.41	2.44	2.43	2.47	2.45	2.46	2.46	2.54
	Average	2.358	2.368	2.384	2.41	2.41	2.408	2.432	2.418	2.458	2.45	2.474
	SEM	0.0312922	0.0376723	0.0418187	0.0393345	0.04687	0.0390896	0.0410268	0.0252982	0.0392326	0.02751	0.0328146
HMBA (i.p.)	1	2.42	2.41	2.32	2.4	2.68	2.42	2.52	2.36	2.38	2.33	2.4
	2	2.33	2.34	2.37	2.31	2.29	2.31	2.33	2.37	2.4	2.31	2.32
	3	2.23	2.3	2.28	2.28	2.27	2.26	2.3	2.28	2.29	2.3	2.45
	4	2.24	2.4	2.33	2.29	2.28	2.3	2.31	2.32	2.31	2.33	2.32
	5	2.36	2.37	2.38	2.42	2.37	2.4	2.39	2.41	2.42	2.43	2.44
	Average	2.316	2.364	2.336	2.34	2.378	2.338	2.37	2.348	2.36	2.34	2.386
	SEM	0.0323234	0.0180222	0.0161493	0.0260768	0.0693628	0.0274809	0.0363318	0.0198796	0.0228035	0.0207846	0.0252349
