# Supplementary material for: HMBA ameliorates obesity by MYH9‐ and ACTG1‐dependent regulation of hypothalamic neuropeptides
Source: EMBO Mol Med. 2023 Nov 20;15(12):e18024. doi: 10.15252/emmm.202318024 (PMC10701615; doi:10.15252/emmm.202318024)
Supplement: Supplementary file 4 — Source Data for Figure 1 [file EMMM-15-e18024-s001.zip › Fig_1G/Fig_1G.xlsx]

## Sheet: Figure 1G
Figure 1G
1. Plasma (μg/ml)
	Saline (i.v.)	HMBA (i.v.)	Saline (i.p.)	HMBA (i.p.)
1	0	1.67714	0.323252	0.847184
2	0	2.39655	0.185459	1.50971
3	0	1.24134	0.226316	0.883635
4	0	1.40677	0.120168	0.921288
5	0	1.30342	0.13619	1.0014
2. Hypothalamus (μg/g)
	Saline (i.v.)	HMBA (i.v.)	Saline (i.p.)	HMBA (i.p.)
1	0.0081	0.20169	0	0.091
2	0.01219	0.2402	0	0.092
3	0.0516	0.20146	0	0.089
4	0.00123	0.23024	0	0.1387
5	0.00245	0.172123	0	0.1193
