# Supplementary material for: HMBA ameliorates obesity by MYH9‐ and ACTG1‐dependent regulation of hypothalamic neuropeptides
Source: EMBO Mol Med. 2023 Nov 20;15(12):e18024. doi: 10.15252/emmm.202318024 (PMC10701615; doi:10.15252/emmm.202318024)
Supplement: Supplementary file 4 — Source Data for Figure 1 [file EMMM-15-e18024-s001.zip › Fig_1H-I/Fig_1H-I.xlsx]

## Sheet: Figure 1H-I
Figure 1H-I
Fig 1H. Relative mRNA fold of i.v. injection
Npy		Agrp		Pomc		Cart		Hexim1
Saline	HMBA	Saline	HMBA	Saline	HMBA	Saline	HMBA	Saline	HMBA
0.972281	0.716702	0.996534	0.478173	0.903263	1.18363	0.913573	1.28306	1.08728	1.2908
1.02772	0.806332	1.00347	0.484848	1.09674	1.25982	1.08643	1.43355	1.13345	1.29465
1.07409	0.679771	1.06851	0.657747	0.903098	1.48757	1.07238	1.24041	0.864972	1.12562
1.09666	0.775458	1.24453	0.53802	1.24002	1.12736	1.05762	1.21489	0.914291	1.19867
0.854481		0.782197		0.902712		0.883205
0.974761		0.904758		0.954166		0.986793
Fig 1I. Relative mRNA fold of i.p. injection
Npy		Agrp		Pomc		Cart		Hexim1
Saline	HMBA	Saline	HMBA	Saline	HMBA	Saline	HMBA	Saline	HMBA
0.97584	0.755088	0.98617	0.731996	0.972406	1.08646	1.00694	1.07176	1.00694	1.23124
1.02436	0.776317	1.01389	0.659712	1.02785	1.05675	0.993077	1.06435	0.993077	1.24562
0.999804	0.765629	0.999936	0.694915	0.999744	1.0715	0.999984	1.06805	0.999984	1.26453
