# Supplementary material for: HMBA ameliorates obesity by MYH9‐ and ACTG1‐dependent regulation of hypothalamic neuropeptides
Source: EMBO Mol Med. 2023 Nov 20;15(12):e18024. doi: 10.15252/emmm.202318024 (PMC10701615; doi:10.15252/emmm.202318024)
Supplement: Supplementary file 4 — Source Data for Figure 1 [file EMMM-15-e18024-s001.zip › Fig_1J/Fig_1J.xlsx]

## Sheet: Figure 1J
Figure 1J
Fig 1J-a. Fat mass (% of body weight)
	Saline	HMBA
1	18.7294	19.4158
2	18.5267	19.4646
3	20.8044	16.1162
4	22.9255	17.2791
5	20.0175	14.6605
6	18.6969	16.5726
7	22.0898	19.2748
8	19.9256	18.3439
Fig 1J-b. Lean mass (% of body weight)
	Saline	HMBA
1	59.1691	58.9615
2	59.2974	57.31
3	56.8776	61.2708
4	56.3849	60.4003
5	57.9735	62.4159
6	59.0625	59.75
7	56.6357	57.3742
8	60.0525	58.8185
