# Supplementary material for: HMBA ameliorates obesity by MYH9‐ and ACTG1‐dependent regulation of hypothalamic neuropeptides
Source: EMBO Mol Med. 2023 Nov 20;15(12):e18024. doi: 10.15252/emmm.202318024 (PMC10701615; doi:10.15252/emmm.202318024)
Supplement: Supplementary file 4 — Source Data for Figure 1 [file EMMM-15-e18024-s001.zip › Fig_1K-L/Fig_1K-L.xlsx]

## Sheet: Figure 1K-L
Figure 1K-L
Fig 1K. BAT temperature (°C)
Saline	HMBA
32.1	34.7
32.1	32.1
32	34.2
32.5	36.1
32.2	34.8
31.8	31.4
31.7	37.6
32.5	36.8
33.8	37.4
32.9	33.7
	37.7
Fig 1L. Relative Ucp1 mRNA fold
Saline	HMBA
1.06685	2.03143
0.936815	2.04556
0.972281	2.0385
1.02772	1.51572
1.00971	1.48452
0.907504	1.50012
0.998933	1.92518
1.00018	1.89867
0.923268	1.80875
1.15674	1.96563
	1.3519
