# Supplementary material for: HMBA ameliorates obesity by MYH9‐ and ACTG1‐dependent regulation of hypothalamic neuropeptides
Source: EMBO Mol Med. 2023 Nov 20;15(12):e18024. doi: 10.15252/emmm.202318024 (PMC10701615; doi:10.15252/emmm.202318024)
Supplement: Supplementary file 4 — Source Data for Figure 1 [file EMMM-15-e18024-s001.zip › Fig_1M/Fig_1M.xlsx]

## Sheet: Figure 1M
Figure 1M
Fig 1M-a
Saline		HMBA
X-axis	Y-axis	X-axis	Y-axis
35	0.442531	31.4	0.439403
32.8	0.425645	29	0.424419
33.1	0.414027	28.6	0.379077
32.7	0.409416	29.5	0.386757
34.1	0.429651	32.9	0.47663
30	0.397229	30.9	0.422285
Fig 1M-b, predicted EE
Saline	HMBA
0.427015	0.45387
0.400174	0.419179
0.403834	0.413398
0.398954	0.426407
0.416034	0.475552
0.366012	0.446643
