# Supplementary material for: HMBA ameliorates obesity by MYH9‐ and ACTG1‐dependent regulation of hypothalamic neuropeptides
Source: EMBO Mol Med. 2023 Nov 20;15(12):e18024. doi: 10.15252/emmm.202318024 (PMC10701615; doi:10.15252/emmm.202318024)
Supplement: Supplementary file 4 — Source Data for Figure 1 [file EMMM-15-e18024-s001.zip › Fig_1N-S/Fig_1N-S.xlsx]

## Sheet: Figure 1N-S
Figure 1N-S
	Fig 1N						Fig 1O						Fig 1P						Fig 1Q						Fig 1R						Fig 1S
Parameter	1. RER						2. VO2						3. VCO2						4. Heat production						5. XTOT						6.ZTOT
Group	Saline			HMBA			Saline			HMBA			Saline			HMBA			Saline			HMBA			Saline			HMBA			Saline			HMBA
Time	Mean	SEM	N	Mean	SEM	N	Mean	SEM	N	Mean	SEM	N	Mean	SEM	N	Mean	SEM	N	Mean	SEM	N	Mean	SEM	N	Mean	SEM	N	Mean	SEM	N	Mean	SEM	N	Mean	SEM	N
19:00	0.820581	0.0129527	6	0.826978	0.0077493	6	2974.82	83.0851	6	3239.36	57.4297	6	2441.18	68.7383	6	2686	62.6287	6	14.3565	0.39133	6	15.6673	0.292335	6	419.944	160.462	6	483.767	116.795	6	311.361	119.468	6	193.967	68.6581	6
20:00	0.813378	0.0091881	6	0.832662	0.0100778	6	2970.92	65.4254	6	3355.15	137.49	6	2418.25	44.3754	6	2799.23	127.231	6	14.3133	0.296699	6	16.2486	0.677674	6	372.067	67.4523	6	407.04	85.4239	6	133.4	46.2726	6	235.48	132.534	6
21:00	0.840626	0.0141952	6	0.835245	0.0150441	6	3025.68	59.468	6	3420.2	124.859	6	2549.78	76.4783	6	2859.1	121.917	6	14.6843	0.311914	6	16.5705	0.616549	6	397.083	77.4909	6	539.3	115.997	6	185.25	77.5592	6	274.85	121.324	6
22:00	0.83717	0.0136296	6	0.844409	0.0111651	6	3317.08	73.2599	6	3504.89	102.684	6	2776.59	64.0816	6	2955.9	65.87	6	16.0754	0.342328	6	17.0128	0.466367	6	707.233	122.536	6	566.72	150.892	6	451.633	178.039	6	250.72	84.1678	6
23:00	0.834988	0.0139408	6	0.843131	0.0093511	6	3410.72	64.7917	6	3521.15	34.766	6	2848.37	75.7735	6	2971.66	31.9435	6	16.5211	0.326663	6	17.0943	0.152107	6	994.533	258.802	6	746.36	124.058	6	805.033	171.758	6	357.88	121.432	6
00:00	0.837769	0.0143744	6	0.84821	0.0126571	6	3173.44	100.044	6	3288.65	87.6014	6	2661.38	100.804	6	2797.98	104.774	6	15.3855	0.496799	6	15.9933	0.458515	6	808.833	218.806	6	627.2	121.763	6	518.792	116.583	6	251.7	58.9735	6
01:00	0.832062	0.0132168	6	0.848148	0.0124104	6	2925.45	92.5305	6	3246.88	154.208	6	2437.74	92.2701	6	2754.39	121.919	6	14.1639	0.459129	6	15.7803	0.731581	6	546.267	177.555	6	574.88	114.483	6	348.3	108.263	6	158.96	32.3032	6
02:00	0.834301	0.0144181	6	0.830738	0.0086899	6	2759.35	89.1187	6	3186.82	137.599	6	2308.69	102.411	6	2644.64	99.8875	6	13.3712	0.462662	6	15.4159	0.645109	6	393.167	78.2341	6	542.7	137.522	6	270.375	85.3979	6	123.85	32.1459	6
03:00	0.838071	0.012708	6	0.835725	0.0107975	6	2708.32	56.2644	6	2900	93.6694	6	2273.59	71.4485	6	2426.02	85.2545	6	13.1333	0.296835	6	14.0524	0.456068	6	279.5	54.2334	6	337.08	104.792	6	163.333	47.8266	6	71.76	26.7871	6
04:00	0.839285	0.0159806	6	0.835738	0.0138216	6	2735.65	97.7416	6	2867.65	42.9415	6	2302.3	103.518	6	2398.8	43.9335	6	13.273	0.494135	6	13.8954	0.197113	6	353.133	150.81	6	224.8	41.9367	6	211.9	87.3913	6	49.44	19.7495	6
05:00	0.848325	0.0128829	6	0.839558	0.0141231	6	2803.34	154.787	6	3000.48	66.6945	6	2389.65	156.863	6	2522.57	78.4543	6	13.6388	0.782407	6	14.5546	0.339911	6	333.5	99.2918	6	528.3	158.508	6	186.25	94.4264	6	205.7	78.6681	6
06:00	0.822871	0.0102854	6	0.82874	0.0121663	6	2630.91	93.3972	6	2867.69	73.1101	6	2172.49	92.3596	6	2378.7	71.302	6	12.7135	0.467764	6	13.8708	0.357782	6	236.367	51.4712	6	414.48	84.63	6	155.367	45.2605	6	156.16	44.2664	6
07:00	0.831445	0.0124625	6	0.823189	0.0149393	6	2589.36	47.9871	6	2573.77	46.3326	6	2157.29	58.2646	6	2122.78	70.2809	6	12.5362	0.247038	6	12.4342	0.258288	6	283.958	63.134	6	210.5	73.2835	6	138.292	32.7512	6	54.9	19.9888	6
08:00	0.832378	0.0125599	6	0.831326	0.0129127	6	2361.31	98.722	6	2597.61	69.7113	6	1974.21	111.366	6	2163.22	82.8757	6	11.4406	0.513447	6	12.575	0.36434	6	86.0667	36.28	6	142.76	31.7345	6	41.1667	25.2478	6	25.52	19.0876	6
09:00	0.830557	0.0131851	6	0.817807	0.0108644	6	2341.79	76.1548	6	2482.94	85.0878	6	1948.53	83.071	6	2035.76	92.9175	6	11.3345	0.389427	6	11.9805	0.437374	6	83.6667	19.5731	6	144.52	37.6854	6	45.3333	27.8813	6	31.48	21.7386	6
10:00	0.840124	0.0119114	6	0.827561	0.0122417	6	2432.57	103.54	6	2531.98	94.0354	6	2048.56	104.579	6	2095.79	78.7847	6	11.8041	0.522011	6	12.2415	0.449301	6	136.042	56.4898	6	187.6	57.0817	6	53.25	18.2104	6	19.45	11.1806	6
11:00	0.829191	0.0144843	6	0.819117	0.0109526	6	2462.7	61.9384	6	2601.04	23.5614	6	2048.19	78.7604	6	2135.89	35.4304	6	11.9186	0.328957	6	12.5544	0.120161	6	123.967	29.3892	6	141.52	42.9225	6	46.2	26.5455	6	33	16.3854	6
12:00	0.838779	0.0148496	6	0.830101	0.0125499	6	2388.99	95.6884	6	2551.98	102.939	6	2011.24	111.056	6	2123.73	99.4646	6	11.5919	0.500487	6	12.3522	0.510205	6	92.2667	29.9481	6	130.16	38.7761	6	40.3333	23.1718	6	14.96	8.51076	6
13:00	0.843393	0.0128014	6	0.829954	0.0156418	6	2498.7	54.545	6	2577.83	71.3277	6	2110.52	65.2315	6	2143.43	84.0126	6	12.1327	0.282413	6	12.4751	0.36828	6	169.458	54.947	6	133	53.5892	6	33.5	11.2452	6	15.35	11.7201	6
14:00	0.837565	0.0133897	6	0.830615	0.0126255	6	2479.42	104.766	6	2531.42	84.834	6	2084.54	118.393	6	2107.98	98.4663	6	12.0272	0.544455	6	12.2544	0.4432	6	73.9	18.1642	6	81.16	39.1455	6	66.5667	56.3484	6	16.2	13.1865	6
15:00	0.838777	0.0177889	6	0.824712	0.0119515	6	2639.82	129.79	6	2527.36	81.3429	6	2223.84	145.225	6	2085.08	73.9674	6	12.8107	0.670315	6	12.2107	0.395495	6	290.917	75.963	6	40.2	10.3566	6	48.75	26.7675	6	0.2	0.163299	6
16:00	0.792679	0.0047007	6	0.809242	0.0056988	6	3500.93	107.465	6	3734.36	126.349	6	2775.82	95.2519	6	3021.91	106.334	6	16.4768	0.470691	6	17.5039	0.720529	6	318.333	66.5391	6	373.9	101.997	6	196.917	144.441	6	52.2	31.1003	6
17:00	0.796969	0.003979	6	0.796348	0.0032976	6	2768.2	71.3067	6	3279.08	78.5525	6	2208.11	60.8978	6	2612.46	54.2613	6	13.047	0.317905	6	15.3075	0.423052	6	169.583	49.2603	6	188.2	36.916	6	55.7083	36.4376	6	16.9	12.4292	6
18:00	0.820648	0.0088129	6	0.803925	0.0023671	6	2704.56	70.2596	6	3118.84	105.614	6	2224.45	75.5424	6	2509.8	86.25	6	12.8312	0.348017	6	14.603	0.60634	6	206.467	41.9177	6	125.48	39.2236	6	43.5667	31.7767	6	17.6	9.29674	6
19:00	0.83527	0.0122674	6	0.797729	0.0039406	6	2699.09	67.1412	6	3236.68	104.036	6	2258.4	82.3246	6	2582.86	87.7704	6	13.0794	0.354243	6	15.53	0.504217	6	166.611	31.324	6	189.667	42.885	6	27.5	14.4645	6	26.8667	15.6287	6
20:00	0.83829	0.0126677	6	0.814397	0.0069582	6	2809.88	50.4577	6	3347.85	127.988	6	2361.27	66.2976	6	2736.06	120.739	6	13.6288	0.268302	6	16.1429	0.63577	6	225.267	53.3311	6	264.44	70.2321	6	56.2667	41.2559	6	47.52	19.9236	6
21:00	0.853351	0.0165557	6	0.82915	0.0069461	6	2966.57	61.811	6	3338.66	75.2706	6	2537.23	96.5664	6	2774.96	78.6834	6	14.4433	0.351787	6	16.1557	0.38194	6	310.267	64.4692	6	340	82.1736	6	117.033	78.2643	6	93.48	49.4101	6
22:00	0.85128	0.015558	6	0.836348	0.0079331	6	3188.64	81.8813	6	3577.23	134.465	6	2719.74	96.3821	6	2997.89	132.337	6	15.5154	0.421078	6	17.3405	0.675038	6	529.667	106.525	6	576.2	159.122	6	351.292	173.672	6	158.1	45.8267	6
23:00	0.860783	0.0146378	6	0.836668	0.0070368	6	3218.51	109.57	6	3333.88	61.7057	6	2770.35	85.7133	6	2797.06	69.0708	6	15.6917	0.51025	6	16.1647	0.318552	6	610.467	96.4473	6	463.84	94.1734	6	375.833	66.6751	6	180.08	53.7018	6
00:00	0.868255	0.0139715	6	0.840476	0.0041902	6	2926.29	108.527	6	3175.93	108.164	6	2540.89	89.1331	6	2668.35	89.4032	6	14.2942	0.51477	6	15.4036	0.521945	6	421.333	77.915	6	313.4	119.458	6	259.033	70.4012	6	94.4	60.138	6
01:00	0.86862	0.0099332	6	0.841373	0.0111446	6	2859.69	109.979	6	3134.71	58.9664	6	2482.95	85.8434	6	2641.23	59.2304	6	13.9687	0.520778	6	15.2129	0.287872	6	393.125	85.5528	6	346.55	98.2936	6	137.583	45.7876	6	122.15	50.551	6
02:00	0.874782	0.0075065	6	0.850767	0.0086873	6	2613.94	66.8726	6	2863.26	31.4888	6	2287.45	55.3615	6	2438.55	43.46	6	12.7903	0.319559	6	13.9276	0.167332	6	201.267	39.4864	6	152	35.1561	6	88.6333	35.8417	6	20.56	8.2275	6
03:00	0.868622	0.0094464	6	0.832599	0.0060318	6	2839.6	61.5477	6	2907.2	52.9389	6	2467.36	52.4473	6	2420.63	49.8969	6	13.8728	0.292184	6	14.0732	0.260232	6	385	51.2687	6	215.05	35.8321	6	149.542	52.8383	6	30	14.5397	6
04:00	0.857746	0.0114803	6	0.830142	0.0060467	6	2622.7	63.0162	6	2968.94	60.693	6	2250.41	56.3604	6	2469.07	59.837	6	12.7781	0.301075	6	14.3684	0.303482	6	214.167	41.9334	6	250.88	85.9903	6	101.533	40.2077	6	105.84	56.0522	6
05:00	0.869305	0.0114956	6	0.830827	0.0110714	6	2962.56	114.604	6	2891.74	94.2184	6	2573.13	75.8909	6	2408.47	95.0934	6	14.4723	0.52603	6	13.9992	0.472279	6	499.3	28.5734	6	251.2	70.3408	6	235.533	50.1322	6	93.84	37.8078	6
06:00	0.839166	0.0120069	6	0.830406	0.0065826	6	2521.67	84.2513	6	2810.45	61.7744	6	2115.74	65.0727	6	2340.29	65.6928	6	12.2267	0.394395	6	13.6051	0.31506	6	143.083	35.174	6	262.25	94.1142	6	69.9167	58.4665	6	89.85	35.6411	6
07:00	0.86091	0.0112397	6	0.824833	0.0108673	6	2496.44	63.4148	6	2797.44	93.9847	6	2147.52	48.5213	6	2310.93	88.4666	6	12.1697	0.294336	6	13.5193	0.463093	6	148.233	29.4778	6	241.88	73.8166	6	51.2667	22.2555	6	85.28	42.5397	6
08:00	0.868363	0.008759	6	0.826068	0.0108275	6	2502.86	116.215	6	2626.28	72.7817	6	2170.72	87.0758	6	2171.71	78.7171	6	12.2227	0.54864	6	12.6948	0.371172	6	168.833	51.7679	6	77.55	28.3427	6	73.25	35.6223	6	14.55	7.50983	6
09:00	0.853026	0.0064997	6	0.83259	0.011287	6	2438.02	102.308	6	2752.91	74.8076	6	2080.01	85.7344	6	2296.06	75.3028	6	11.8636	0.494113	6	13.3311	0.372249	6	113.067	54.2953	6	299.8	103.912	6	41.6333	30.4815	6	67.56	30.4628	6
10:00	0.847248	0.0108671	6	0.831247	0.0063944	6	2538.35	73.1598	6	2667.78	53.5597	6	2153.69	62.3626	6	2220.87	54.4567	6	12.3372	0.349045	6	12.9137	0.269555	6	180.633	47.3358	6	133.8	38.5715	6	51.3333	22.4611	6	39.28	16.0876	6
11:00	0.848869	0.0087257	6	0.827884	0.0129194	6	2516.14	52.6209	6	2812.2	73.4517	6	2136.89	40.393	6	2334.87	91.0046	6	12.2317	0.24465	6	13.6051	0.388251	6	176.917	38.3432	6	236.1	67.7122	6	27.7917	21.6143	6	50.15	22.8021	6
12:00	0.836288	0.0117274	6	0.822586	0.0048496	6	2497.86	49.7255	6	2680.07	60.3031	6	2089.81	44.8499	6	2204.6	47.095	6	12.104	0.233929	6	12.9405	0.286719	6	89.9	24.3181	6	82.08	21.2205	6	21.3333	11.8889	6	1.4	0.597774	6
13:00	0.859928	0.0145616	6	0.83333	0.0096442	6	2506.29	63.568	6	2812.91	84.6317	6	2160.62	80.1723	6	2351.59	86.7279	6	12.2234	0.336043	6	13.6284	0.426781	6	150.8	44.6913	6	137.52	29.7499	6	15.0667	8.68737	6	21.2	9.62067	6
14:00	0.854417	0.0106722	6	0.819434	0.0093222	6	2550.56	59.7214	6	2769.82	59.1872	6	2180.63	57.9524	6	2270.41	47.8843	6	12.4169	0.292484	6	13.364	0.278729	6	101.167	24.4221	6	76.1	27.277	6	5.79167	2.72043	6	7.3	3.69143	6
15:00	0.857118	0.0104264	6	0.817133	0.0039649	6	2630.47	68.5895	6	2752.2	78.7065	6	2260.97	77.2834	6	2248.18	60.5566	6	12.8208	0.353305	6	13.2694	0.374154	6	225.367	87.3215	6	64.24	16.7132	6	53.8	30.4111	6	2.16	1.76363	6
16:00	0.851074	0.0062431	6	0.839358	0.0033551	6	2620.98	88.5222	6	2855.14	59.5099	6	2231.07	78.4288	6	2398.53	46.6167	6	12.7477	0.432738	6	13.8473	0.283738	6	113.25	21.0293	6	122.8	43.6352	6	3.25	1.19315	6	17.7	10.182	6
17:00	0.845016	0.005223	6	0.836858	0.0125604	6	2628.29	48.2763	6	2822.41	115.223	6	2222.02	36.1136	6	2368.83	127.225	6	12.7645	0.226561	6	13.6859	0.593965	6	111.667	18.0647	6	125.12	63.9732	6	4.73333	1.52874	6	23.56	17.3401	6
18:00	0.874271	0.0101828	6	0.842101	0.0089667	6	2612.81	63.4239	6	2777.19	56.2846	6	2287.55	67.4683	6	2340.02	43.1821	6	12.7861	0.320015	6	13.4779	0.261938	6	174.611	45.984	6	122.267	26.5317	6	45.9444	23.8314	6	11.3333	6.75552	6
