# Supplementary material for: HMBA ameliorates obesity by MYH9‐ and ACTG1‐dependent regulation of hypothalamic neuropeptides
Source: EMBO Mol Med. 2023 Nov 20;15(12):e18024. doi: 10.15252/emmm.202318024 (PMC10701615; doi:10.15252/emmm.202318024)
Supplement: Supplementary file 5 — Source Data for Figure 2 [file EMMM-15-e18024-s008.zip]

Archive with 18 entries (10 files):
- Fig_2B-C/
- Fig_2B-C/Fig_2B-C.xlsx
- Fig_2D/
- Fig_2D/Fig_2D.xlsx
- Fig_2E/
- Fig_2E/Fig_2E.xlsx
- Fig_2F-G/
- Fig_2F-G/Fig_2F-G.xlsx
- Fig_2F-G/Fig_2F_Thermal_image_HMBA.jpg
- Fig_2F-G/Fig_2F_Thermal_image_Saline.jpg
- Fig_2H/
- Fig_2H/Fig_2H.xlsx
- Fig_2I-N/
- Fig_2I-N/Fig_2I-N.xlsx
- Fig_2O-P/
- Fig_2O-P/Fig_2O-P.xlsx
- Fig_2Q-R/
- Fig_2Q-R/Fig_2Q-R.xlsx
