# Supplementary material for: HMBA ameliorates obesity by MYH9‐ and ACTG1‐dependent regulation of hypothalamic neuropeptides
Source: EMBO Mol Med. 2023 Nov 20;15(12):e18024. doi: 10.15252/emmm.202318024 (PMC10701615; doi:10.15252/emmm.202318024)
Supplement: Supplementary file 5 — Source Data for Figure 2 [file EMMM-15-e18024-s008.zip › Fig_2B-C/Fig_2B-C.xlsx]

## Sheet: Figure 2B-C
Figure 2B-C
Fig 2B-a. Body weight (g)
	Day	0	1	2	3	4	5	6	7	8	9	10	11	12	13	14	15	16	17	18	19	20	21
Saline (i.c.v.)	1	28.5	28.5	28.5	28.2	28.4	28.8	29	29.2	29.6	29.6	30.1	30.3	30.6	31.5	31.7	31.2	32.8	32.7	33	33.3	33.6	33
	2	33	32.8	33.4	33.9	34	35.1	35.2	35.4	35.3	35.9	36.5	37	37.3	37.8	38.3	38.4	38.8	39	39.7	40.2	40.8	40.7
	3	32.4	32.4	32.3	32.2	32.3	33.1	33.3	33.4	33.4	33.3	33.8	34.6	35	35.5	35.7	35.8	36.5	37.2	37.7	38.2	38.7	38.7
	4	32.7	33.1	33.8	34.3	34.2	34.5	35	36	35.1	35.8	35.6	36.9	37.2	37.9	38.4	38.7	39.2	39.8	40.7	41.5	41.7	41.8
	5	29.8	29.3	29.6	29.8	29.9	30.6	30.6	30.8	31.1	31.4	31.7	31.3	31.6	32.1	32.4	32.8	33.2	33.8	33.6	33.9	34.6	34.3
	6	27.4	27.5	28.1	28.5	28.4	28.7	29	29.2	29.5	29.9	29.8	30	30.5	31	31.3	31.3	31.8	31.9	32.1	32.5	33.1	34
	7	28	28	28.6	28.6	28.5	29.2	29.3	29.4	30	30	30.2	30.5	30.9	31.8	31.9	32.2	32.8	33.2	33.6	33.9	33.6	34.2
	8	27.7	27.9	28.3	29.6	30.4	31.3	31.7	32.2	33.1	32.5	32.8	32.8	33.5	34.2	35.1	35.1	35.6	36	36.3	37	36.3	37
	9	32.1	32.2	32.7	32.5	32.7	33	33.1	33.4	31.2	31.2	31.1	31	31.3	31.6	31	31.6	32.1	31.5	31.8	32.1	32.8	32.8
	10	31	31.3	31.6	32.1	32.3	32.9	33	34.2	32.5	30.9	29	26.9	25.4	25.8	26	26.6	26.5	26.8	26.6	27	27.6	27.8
	11	28.7	29	29	29.3	29.7	30.1	30.2	30.2	27.9	26.6	26.8	27.1	27.3	28.3	29.5	29.2	29.3	28.6	28.6	28.7	28.6	29.1
	12	23.5	23.4	23.4	23.7	23.7	24.6	24.5	24.6	25	26.9	26.8	27.1	25.2	25.1	25.9	26.2	26.3	26.6	27.4	27.6	27.4	28
	13	29.6	29.4	29.2	29.4	30.5	30.8	31.2	31	30.9	29.3	29.2	29.5	29.7	29.4	29.6	30.1	30.3	29.6	30	30.3	30	30.2
	14	29.1	29.9	29.9	29.4	29.1	29.4	29.5	29.9	29.9	29.8	29.4	29.2	29.2	29.8	29.7	29.8	29.8	29.8	30.8	31.2	31.8	32
	15	30	30.3	30.7	30.5	30.4	30.9	31.2	31.7	31.9	32	32.6	33.2	33.8	34.1	34.3	34.7	34.6	35	34.8	35	35.4	36
	Average	29.5667	29.6667	29.94	30.1333	30.3	30.8667	31.0533	31.3733	31.0933	31.0067	31.0267	31.16	31.2333	31.7267	32.0533	32.2467	32.64	32.7667	33.1133	33.4933	33.7333	33.9733
	SEM	0.62501	0.634187	0.658807	0.659068	0.662319	0.662699	0.680057	0.723723	0.668296	0.668229	0.710272	0.805581	0.923504	0.946642	0.946238	0.936512	0.971679	1.026	1.05134	1.08409	1.09798	1.07552
HMBA (i.c.v.)	1	32.5	32.4	33	32.9	32.4	32.7	33	32	31.8	29.7	28.1	26.5	26.5	26.3	26.1	25.3	24.7	25.5	25.6	26.5	26.7	26.8
	2	27.5	27.7	27.9	26.7	27.4	27.4	26.3	25.4	25	24.5	24.3	24	22.8	22.6	22	21.2	21	20.5	19.6	19.7	19.6	19.6
	3	29	28.5	28.9	28.7	28.8	28.4	28.6	28.2	27.9	26.5	26.3	26.4	26.4	26.3	27.3	27.7	28	28.2	28.4	29.5	29.6	30.5
	4	29.9	30	30.5	30.4	29.9	29.9	30.1	30	29.1	27.3	25.9	24.5	24.3	23.8	23.2	23.4	23.6	24	23.1	22.9	23.2	23.4
	5	29.4	29.5	29.3	29	29.3	29.8	29.7	29.3	28.5	27.6	27.6	27.3	27.5	28.3	28.7	28.7	28.9	29.2	29.8	30.7	31.7	32.8
	6	32	32.1	32.4	32.4	31.9	31.7	31.8	30.7	30	29.4	28.6	27.3	25.5	24.9	24.1	24	24.2	24.4	24.3	24.5	24.5	24.6
	7	30.3	30.4	31.1	30.7	30.8	31	31.2	31.4	29.7	28.1	26.5	24.6	22.1	20.6	19.6	20	19.9	19.5	19.2	19.5	19.6	19.7
	8	25.4	25.2	25.1	24.8	24.7	24.8	24.7	24	23	22.1	20.9	19.3	19.7	19.1	19	19.2	19.5	19.3	19.6	19.5	19.6	19.5
	9	28.2	27.8	28.3	28.5	28.7	28.5	28.6	28.6	27.6	26.3	25.2	24.5	24.6	25.2	25.7	25.9	26.3	26.5	26.4	26.7	26.7	26.8
	10	32.4	32.7	32.4	32.2	32.4	32.8	32.8	32	30.9	29.3	28.8	27.5	25.3	24.6	24.1	23.3	22.1	21.4	21.3	21.8	22	22.1
	11	29.7	29.4	29.5	29.1	28.6	28.6	28.7	28.1	28	27.6	26	25.7	26.1	26.7	27.2	27.8	28.1	28.9	29.6	29.3	29.9	30.6
	12	25	24.6	25.1	25.3	25.1	25.1	25.3	24.9	24.6	23	22.4	21.2	21.3	21.6	21.9	22.3	22.5	23.1	23.8	23.5	23.6	23.7
	13	30.2	30.1	29.9	29.9	29.9	30.4	30.3	30	30.6	29.3	27.1	26.5	26.3	25.5	25	25.2	25.5	25.6	25.5	25.7	25.6	26
	14	28.1	28.3	28.7	27.8	28.1	26.5	26.6	26	25.8	25.2	25	24.2	24	23	22.8	22.7	22	21.8	21.7	20.8	20.9	21
	15	26.4	26.2	26.8	26.8	26.9	27	26.8	26.7	26.6	26.6	26.5	26.3	25.8	23.8	23.3	23.4	23.2	23.4	23.7	23.9	24.1	24.2
	16	33.3	33.2	33.8	32.9	33.1	33.5	33.5	33.3	32.5	31.4	29.7	26.9	25.8	24.7	24.3	23.9	23.3	22.9	22.7	22.9	23	23.2
	Average	29.3313	29.2562	29.5437	29.2563	29.25	29.2563	29.25	28.7875	28.225	27.1188	26.1812	25.1687	24.625	24.1875	24.0188	24	23.925	24.0125	24.0187	24.2125	24.3938	24.6562
	SEM	0.604522	0.629792	0.632145	0.625248	0.606153	0.650899	0.673842	0.676553	0.655297	0.609765	0.559172	0.55147	0.520704	0.577973	0.646397	0.654432	0.690363	0.761571	0.819643	0.87486	0.914017	0.984726
Fig 2B-b. Body weight (%), day 10
		Day 10
Saline (i.c.v.)	1	15.7895
	2	23.3333
	3	19.4444
	4	27.8287
	5	15.1007
	6	24.0876
	7	22.1429
	8	33.574
	9	2.18069
	10	-10.3226
	11	1.39373
	12	19.1489
	13	2.02703
	14	9.96564
	15	20
	Average	15.0463
	SEM	2.9511
HMBA (i.c.v.)	1	-17.5385
	2	-28.7273
	3	5.17241
	4	-21.7391
	5	11.5646
	6	-23.125
	7	-34.9835
	8	-23.2283
	9	-4.96454
	10	-31.7901
	11	3.0303
	12	-5.2
	13	-13.9073
	14	-25.2669
	15	-8.33333
	16	-30.3303
	Average	-15.5854
	SEM	3.69157
Fig 2C. Daily food intake (g)
	Day	1	2	3	4	5	6	7	8	9	10	11	12	13	14	15	16	17	18	19	20	21
Saline (i.c.v.)	1	2.8	4.4	2.9	2.7	4.05	4.05	4.1	5.1	2.9	8.4	3.2	4.2	4.1	2.4	3.4	4.7	4.1	3.8	3.6	3.5	3.7
	2	2.7	4.3	2.7	3.3	2.55	2.55	2.6	2.9	2.7	2.9	3.6	3	2.4	2.7	2.5	2.6	3.2	2.8	2.9	3	3.2
	3	2.3	3.2	2.1	2	2.55	2.55	2.4	2	2.4	2.8	2.8	2.9	2.1	2.7	2.8	3	2.9	3.1	2.8	3.2	2.9
	4	3.4	4.4	2.7	2.2	3.1	3.1	1.9	2.5	2.8	2.7	2.5	3.6	3.1	2.8	3.2	2.7	3.3	3.3	3.2	3.3	3.2
	5	2.9	3.5	2.4	2.7	2.45	2.45	2.3	2.9	2.3	3.2	5.3	5.2	4.2	3.4	3.9	2.3	3.3	3.2	3.3	3.4	3.1
	6	2.9	2.8	3.4	2	2.25	2.25	2.6	2.5	2.4	2.5	3.2	2	1.8	2.2	2.2	2.6	2.5	2.9	2.8	2.5	2.6
	7	2.9	2.3	3.2	3.3	2.35	2.35	2.5	2.6	2.4	2.7	3.3	2.7	1.9	2.9	3	2.5	3.1	2.7	2.8	3	3.1
	8	3	4.4	3.6	3.3	3.5	3.5	3.6	2.6	3	3.2	3.3	3.3	3.4	3.5	3.2	3.3	3.3	3.2	3.1	2.9	3
	9	2.4	2.4	2.4	2.3	2.25	2.25	0.5	0.5	1.1	2	2.4	1.9	1.9	2.4	2.3	2.4	2.45	2.5	2.5	2.6	2.4
	10	3.7	4.2	4.3	3.1	4	4	2.2	2.1	1.1	1.1	1.1	1.1	1	1.1	1.2	1.1	1.2	1.8	1.2	1.6	1.4
	11	2.2	3	2.3	2.5	2.15	2.15	0.9	0.4	1.1	1.7	2.9	2.8	2.2	2.3	2.6	2.3	2.4	2.5	2.2	2.4	2.5
	12	2.4	2.6	2.2	2.5	2	2	1.3	0.1	1.3	1.2	2.5	1.5	1.6	2	2.1	2.1	2.2	2.2	2	2.1	2.2
	13	2.7	3	2.2	2.5	2.55	2.55	2.3	0.9	0.3	2.1	2.8	2.2	2.4	2.4	2	2.4	2.4	2.2	2.4	2.6	2.4
	14	2.3	2.8	2.8	2.9	2.55	2.55	1.7	2.1	2	2.1	2.1	2	2	2	2.1	2.1	2.6	2.1	2.2	2.1	2
	15	2.8	2.2	2.4	2.8	3.8	3.8	3.4	5.5	4.4	2.4	2.2	3.5	2.8	3.1	2.7	2.4	2.3	2.1	2.3	2.4	2.5
	Average	2.76	3.3	2.77333	2.67333	2.80667	2.80667	2.28667	2.31333	2.14667	2.73333	2.88	2.79333	2.46	2.52667	2.61333	2.56667	2.75	2.69333	2.62	2.70667	2.68
	SEM	0.103623	0.207418	0.154479	0.111342	0.174156	0.174156	0.241268	0.382258	0.256102	0.42255	0.228074	0.26824	0.225842	0.150692	0.167827	0.189893	0.168721	0.139672	0.150318	0.135472	0.143666
HMBA (i.c.v.)	1	3	2.5	2.1	2.1	2.25	2.25	1.3	0.1	0	0	0.4	1.7	2.1	1.3	1.4	1.5	2.1	2	2.1	2	2.2
	2	2.3	1.7	1.2	2.3	1.9	1.8	1.9	1.2	0.9	0.8	0.9	0.9	1.1	1.2	1.2	1.3	1.7	1.8	1.4	1.6	1.6
	3	2.4	2.2	1.8	1.8	2.25	2	1.1	0.7	1.1	2	2.9	2.9	2.2	2.3	2.1	2.1	2	1.9	2	2.1	2.6
	4	3.1	1.8	1.9	1.6	2.2	1.2	1.3	0	0.2	0	0.6	0.8	0.8	1.4	1.8	2.3	2.1	2.2	2.4	2.5	2.6
	5	2.3	2.2	1	2.2	2.2	2.2	2.1	0.2	1	1.8	2.2	2.1	2.1	2.3	2.4	2.3	2.8	2.7	2.9	2.8	2.6
	6	2.7	2.2	0.7	1.4	1.6	1.1	1.2	0.1	0.1	0.1	0.5	0.7	0.8	1	1.1	1.2	1.4	1.7	1.6	1.8	1.7
	7	4.8	2.4	1	2.2	2.75	2.4	1.8	0.2	0.2	0	0	0	0.1	0.5	1.1	1.2	1.5	1.6	1.1	1.5	1.7
	8	2.6	2.2	1.2	2.1	2.35	2.35	2.2	0.4	1	1	2.8	2.3	2.8	2.2	2.5	2.5	2.6	2.2	2.5	2.7	3
	9	2.8	2.7	2.7	1.7	2.55	2	1.8	1.6	0.2	0.4	2	1.5	1.8	2.3	2.7	2.4	2.7	3	2.8	2.9	3
	10	2.5	2.1	1.4	2.3	2.25	1.3	1.6	0.2	0	0	0.4	0.4	0.4	0.9	1.3	1.1	1.3	1.5	2.2	2.1	2
	11	2.5	2	1.6	1.7	2.35	1.3	2	1.6	0.1	0.5	1.8	2.3	3	2.5	2.5	2.8	3.6	3.5	3	2.9	3.1
	12	2.8	2.3	1.3	1.7	1.5	2.1	1.2	0.2	0	0.4	0	0.7	1.8	2.2	2.3	2.6	2.6	2.8	2.4	2.7	2.5
	13	3	2.8	1.7	2.6	1.8	1.8	2.7	1.7	1.5	1.5	1.8	2.1	2.2	2.4	2.3	2.2	2.2	2.5	2.4	2.2	2.5
	14	3.1	1.9	2.3	0.8	0.3	0.3	1	0.6	1.1	1	1	1	1.2	1.1	1.2	1.3	1.4	1.5	1.1	1.2	1.1
	15	3.4	2.6	1	2	1.95	1.95	1.9	1.7	1	0.9	1.1	1.2	1	1.4	1.5	1.7	1.8	2.1	2.2	2.1	2
	16	3.3	2.7	2.1	2.5	3.1	2.1	2.5	1.7	1.1	1.1	1.3	1	1.6	1.5	2	1.5	1.5	1.7	1.9	2	2.1
	Average	2.9125	2.26875	1.5625	1.9375	2.08125	1.75938	1.725	0.7625	0.59375	0.71875	1.23125	1.35	1.5625	1.65625	1.8375	1.875	2.08125	2.16875	2.125	2.19375	2.26875
	SEM	0.14734	0.0799017	0.134883	0.109998	0.150965	0.138082	0.123586	0.166742	0.127925	0.158907	0.224951	0.195855	0.201726	0.156117	0.139159	0.140451	0.155679	0.141895	0.14211	0.125769	0.13742
