# Supplementary material for: HMBA ameliorates obesity by MYH9‐ and ACTG1‐dependent regulation of hypothalamic neuropeptides
Source: EMBO Mol Med. 2023 Nov 20;15(12):e18024. doi: 10.15252/emmm.202318024 (PMC10701615; doi:10.15252/emmm.202318024)
Supplement: Supplementary file 5 — Source Data for Figure 2 [file EMMM-15-e18024-s008.zip › Fig_2D/Fig_2D.xlsx]

## Sheet: Figure 2D
Figure 2D
1. Relative mRNA fold
Npy		Agrp		Pomc		Cart		Hexim1
Saline	HMBA	Saline	HMBA	Saline	HMBA	Saline	HMBA	Saline	HMBA
1.26932	0.657039	1.21579	0.470379	0.981131	1.29461	1.44229	1.38354	0.954784	1.35966
0.929194	0.684941	1.38693	0.567186	0.987956	1.51836	0.66359	1.37398	1.25114	1.46738
0.831652	0.86098	0.483603	1.09573	1.14276	1.75627	0.938458	1.50354	1.00225	1.2425
0.744349	0.639073	0.607895	0.624986	1.00871	1.24187	0.985115	1.02695	0.791821	1.51913
1.56271	0.657039	1.33969	0.665216	0.896589	1.12702	1.10066	1.48284	0.954784	1.35966
0.916401	0.903785	1.14226	0.698288	0.921795	1.52893	0.875612	1.28197	1.25114	1.46738
0.891342	0.922776	0.902435	0.83041	0.994827	1.88233	0.938458	1.48284	1.00225	1.2425
0.855033	0.484326	0.921397	0.669843	1.06623	1.27679	1.05582	0.958177	0.791821	1.51913
