# Supplementary material for: HMBA ameliorates obesity by MYH9‐ and ACTG1‐dependent regulation of hypothalamic neuropeptides
Source: EMBO Mol Med. 2023 Nov 20;15(12):e18024. doi: 10.15252/emmm.202318024 (PMC10701615; doi:10.15252/emmm.202318024)
Supplement: Supplementary file 5 — Source Data for Figure 2 [file EMMM-15-e18024-s008.zip › Fig_2E/Fig_2E.xlsx]

## Sheet: Figure 2E
Figure 2E
Fig 2E-a. Fat mass (% of body weight)
	Saline	HMBA
1	26.883	13.1161
2	40.2134	32.1076
3	39.8457	5.92054
4	35.2548	21.7865
5	32.2557	20.446
6	30.6886	19.0045
7	33.1275	6.3048
8	33.6239
9	33.5592
Fig 2E-b. Lean mass (% of body weight)
	Saline	HMBA
1	62.5478	67.2163
2	55.0558	59.1494
3	55.1416	71.9062
4	58.0519	63.7555
5	59.3161	64.9945
6	59.7021	64.9463
7	58.4646	71.7729
8	58.991
9	58.2397
