# Supplementary material for: HMBA ameliorates obesity by MYH9‐ and ACTG1‐dependent regulation of hypothalamic neuropeptides
Source: EMBO Mol Med. 2023 Nov 20;15(12):e18024. doi: 10.15252/emmm.202318024 (PMC10701615; doi:10.15252/emmm.202318024)
Supplement: Supplementary file 5 — Source Data for Figure 2 [file EMMM-15-e18024-s008.zip › Fig_2F-G/Fig_2F-G.xlsx]

## Sheet: Figure 2F-G
Figure 2F-G
Fig 2F. BAT temperature (°C)
Saline	HMBA
37.3	37.6
35.9	37.9
37.3	37.1
36.3	37.1
36.1	37.5
37.3	37.6
36.9	36.9
Fig 2G. Relative Ucp1 mRNA fold
Saline	HMBA
1.0429	1.43455
1.0429	1.39915
0.914208	1.12861
1.05529	1.45159
1.05529	1.94452
0.925071	1.08496
0.964355	1.12576
