# Supplementary material for: HMBA ameliorates obesity by MYH9‐ and ACTG1‐dependent regulation of hypothalamic neuropeptides
Source: EMBO Mol Med. 2023 Nov 20;15(12):e18024. doi: 10.15252/emmm.202318024 (PMC10701615; doi:10.15252/emmm.202318024)
Supplement: Supplementary file 5 — Source Data for Figure 2 [file EMMM-15-e18024-s008.zip › Fig_2H/Fig_2H.xlsx]

## Sheet: Figure 2H
Figure 2H
Fig 2H-a
Saline		HMBA
X-axis	Y-axis	X-axis	Y-axis
32.5	0.405191	27.6	0.498165
33.6	0.435374	27.2	0.440794
34.6	0.44084	25.4	0.416171
34.8	0.453039	25	0.377667
35.3	0.464422	24.2	0.375541
Fig 2H-b, predicted EE
Saline	HMBA
0.30969	0.571551
0.320172	0.563268
0.329701	0.525993
0.331607	0.517709
0.336371	0.501142
