# Supplementary material for: HMBA ameliorates obesity by MYH9‐ and ACTG1‐dependent regulation of hypothalamic neuropeptides
Source: EMBO Mol Med. 2023 Nov 20;15(12):e18024. doi: 10.15252/emmm.202318024 (PMC10701615; doi:10.15252/emmm.202318024)
Supplement: Supplementary file 5 — Source Data for Figure 2 [file EMMM-15-e18024-s008.zip › Fig_2I-N/Fig_2I-N.xlsx]

## Sheet: Figure 2I-N
Figure 2I-N
	Fig 2I						Fig 2J						Fig 2K						Fig 2L						Fig 2M						Fig 2N
Parameter	1. RER						2. VO2						3. VCO2						4. Heat production (Energy expenditure)						5. XTOT						6.ZTOT
Group	Saline			HMBA			Saline			HMBA			Saline			HMBA			Saline			HMBA			Saline			HMBA			Saline			HMBA
Time	Mean	SEM	N	Mean	SEM	N	Mean	SEM	N	Mean	SEM	N	Mean	SEM	N	Mean	SEM	N	Mean	SEM	N	Mean	SEM	N	Mean	SEM	N	Mean	SEM	N	Mean	SEM	N	Mean	SEM	N
19:00	0.881548	0.0133357	5	0.880294	0.0145263	5	3349.85	127.394	5	4200.81	317.296	5	3834.44	123.443	5	4582.04	302.143	5	21.3187	0.625522	5	25.4861	1.57355	5	780.6	149.047	5	1807.4	160.191	5	295.9	98.7059	5	642.2	122.044	5
20:00	0.868722	0.007986	5	0.878091	0.0148557	5	3678.91	95.3187	5	4309.35	209.653	5	3199.84	100.792	5	3783.92	196.122	5	17.9772	0.484174	5	21.102	1.03112	5	1492.83	182.203	5	1509.07	186.48	5	510.833	88.6454	5	564.567	137.317	5
21:00	0.859865	0.005222	5	0.899573	0.0190991	5	3175.27	57.3145	5	3936.53	248.177	5	2729.67	51.9092	5	3546.54	254.764	5	15.4766	0.280952	5	19.3872	1.2487	5	1138.77	183.905	5	1195.1	212.452	5	368.9	104.949	5	500.767	191.318	5
22:00	0.866098	0.0107644	5	0.908529	0.0178292	5	2928.55	105.823	5	3810.43	235.803	5	2540.31	108.711	5	3467.13	243.654	5	14.3021	0.535203	5	18.8083	1.19185	5	868.72	149.557	5	1135.36	166.164	5	208.2	75.2411	5	454.48	104.89	5
23:00	0.876022	0.0164164	5	0.903289	0.0171134	5	2931.31	133.489	5	3635.2	265.331	5	2572.21	142.932	5	3295.56	281.549	5	14.3519	0.68001	5	17.9284	1.35455	5	906.48	186.5	5	825.28	180.648	5	225.52	70.5172	5	220.52	83.5479	5
00:00	0.873966	0.0155905	5	0.914203	0.0142273	5	2971.56	130.378	5	3563.42	277.924	5	2601.06	132.975	5	3264.68	284.596	5	14.541	0.654664	5	17.6165	1.40707	5	1009.88	176.165	5	821.68	196.159	5	345.4	102.793	5	256.6	87.573	5
01:00	0.877941	0.0153338	5	0.934622	0.0149672	5	2818.83	120.633	5	3514.26	228.98	5	2477.66	120.999	5	3289.94	234.76	5	13.8063	0.60361	5	17.4601	1.15698	5	811.233	160.297	5	771.867	174.497	5	249.2	93.0365	5	252.5	74.5522	5
02:00	0.865121	0.0169227	5	0.926383	0.0130479	5	2716.1	133.358	5	3386.22	177.027	5	2356.47	145.699	5	3143.99	191.895	5	13.2651	0.683556	5	16.7918	0.909519	5	691.36	194.129	5	594.08	146.479	5	218.6	93.3962	5	177.68	69.3577	5
03:00	0.866294	0.0150877	5	0.942535	0.0107365	5	2736.41	139.569	5	3332.66	261.195	5	2375.1	137.362	5	3144.62	263.552	5	13.3655	0.697338	5	16.5883	1.31922	5	676.5	144.36	5	555.8	139.641	5	262.133	81.9041	5	148.533	51.5423	5
04:00	0.87172	0.0222002	5	0.928308	0.0118863	5	2520.06	118.172	5	3299.9	224.267	5	2198.94	121.324	5	3069.56	226.839	5	12.3231	0.588027	5	16.3708	1.13238	5	346.32	154.057	5	482.44	181.804	5	130.24	84.5069	5	161.28	78.4248	5
05:00	0.873351	0.0216085	5	0.937824	0.010701	5	2718.54	169.594	5	3314.38	245.451	5	2388.13	194.577	5	3110.62	241.531	5	13.3134	0.881326	5	16.4766	1.23198	5	588.1	218.663	5	544.467	181	5	245.467	122.083	5	142.8	54.3525	5
06:00	0.88157	0.0153651	5	0.928448	0.0174992	5	2777.7	171.151	5	3181.24	224.196	5	2460.21	180.939	5	2954.64	217.005	5	13.6279	0.87236	5	15.7765	1.1161	5	762.28	193.361	5	536.84	170.969	5	311.2	126.073	5	165.88	67.0904	5
07:00	0.86458	0.0169094	5	0.930256	0.0161125	5	2324.28	118.689	5	3077.22	259.861	5	2017.11	128.255	5	2873.74	272.412	5	11.3522	0.607527	5	15.28	1.32347	5	334.967	131.044	5	365.1	110.677	5	128.1	71.3022	5	94.5333	39.9122	5
08:00	0.866027	0.022498	5	0.918931	0.0151031	5	2165.4	117.992	5	2862.97	227.979	5	1883.16	134.398	5	2640.5	235.601	5	10.581	0.609833	5	14.1753	1.15769	5	117.24	55.7876	5	114.72	59.0186	5	24.24	15.7518	5	18.68	15.2056	5
09:00	0.856631	0.0177583	5	0.91153	0.0151939	5	2196.7	130.124	5	2910.6	200.528	5	1891.3	139.592	5	2665.97	218.125	5	10.7105	0.665806	5	14.3884	1.03192	5	158.6	83.4544	5	189.433	75.9065	5	45.2333	32.6462	5	32.1333	19.9667	5
10:00	0.864332	0.0252888	5	0.916524	0.0188922	5	2106.54	115.246	5	2963.11	195.338	5	1829.33	137.267	5	2729.58	221.263	5	10.2902	0.602505	5	14.6671	1.01488	5	83.0667	39.5032	5	192.4	74.5382	5	4.23333	3.2173	5	35.4333	18.5961	5
11:00	0.886996	0.0267192	5	0.894983	0.0190992	5	2250.97	146.42	5	2870.84	232.831	5	2010.83	176.48	5	2587.95	259.964	5	11.0648	0.769681	5	14.1406	1.20641	5	193.92	90.6096	5	86.92	46.0057	5	51.04	28.1611	5	13.24	11.3377	5
12:00	0.869	0.0209911	5	0.905944	0.0176621	5	2290.26	154.881	5	3057.16	183.896	5	2001.57	168.782	5	2778.65	199.552	5	11.2033	0.795459	5	15.0863	0.94185	5	154.433	73.7084	5	199.9	102.907	5	18.3667	12.7861	5	30.3667	23.3178	5
13:00	0.862894	0.0176906	5	0.880632	0.0196	5	2373.05	120.239	5	2961.75	233.121	5	2056.49	132.487	5	2625.97	258.761	5	11.5868	0.618701	5	14.5343	1.20486	5	181.84	108.003	5	107.8	77.4495	5	36.32	31.8357	5	13.84	12.3789	5
14:00	0.858823	0.0205193	5	0.889068	0.0207122	5	2242.51	112.072	5	2965.1	183.624	5	1933.78	131.085	5	2649.94	212.078	5	10.9376	0.58474	5	14.5766	0.955452	5	89.9	53.7152	5	140.4	72.4585	5	4.23333	3.78641	5	15.2667	11.655	5
15:00	0.902285	0.0222245	5	0.895837	0.0192379	5	2400.96	142.74	5	2833	161.032	5	2179.38	162.201	5	2544.82	172.58	5	11.8447	0.740681	5	13.9431	0.820222	5	235.2	83.7051	5	87.72	39.4374	5	21.12	14.4287	5	4.6	3.18096	5
16:00	0.866972	0.0147019	5	0.903263	0.0247912	5	2370.31	102.763	5	2971.79	195.689	5	2060.22	108.859	5	2700.31	233.061	5	11.5809	0.522419	5	14.6642	1.02645	5	143.567	84.1433	5	137.8	72.6319	5	18.1	16.0059	5	7.4	5.51417	5
17:00	0.862105	0.0130257	5	0.891119	0.019447	5	2581.39	110.715	5	3237.18	171.184	5	2230.02	105.398	5	2899.41	210.521	5	12.1427	0.805821	5	15.9219	0.910749	5	174.29	47.5099	5	289.65	105.14	5	19.92	8.25942	5	25.5	10.4339	5
18:00	0.863708	0.0158417	5	0.897859	0.0252251	5	2603.06	99.5391	5	3390.36	196.505	5	2252.27	107.131	5	3061.44	244.235	5	12.7055	0.504162	5	16.7059	1.0421	5	208.633	98.8658	5	310.64	137.817	5	25.5333	21.9147	5	21.32	13.0283	5
19:00	0.901814	0.015328	5	0.922969	0.0214825	5	2807.55	80.2224	5	3630.94	183.553	5	2538.35	95.2288	5	3358.03	207.954	5	13.8381	0.413792	5	17.3845	1.3135	5	269.433	85.284	5	616.217	199.456	5	33.7667	20.7536	5	106.608	52.3704	5
20:00	0.921736	0.0148538	5	0.958969	0.0162766	5	3115.37	133.076	5	3726.87	162.652	5	2875.95	148.529	5	3579.86	179.301	5	15.4283	0.687012	5	18.6284	0.832804	5	620.5	166.417	5	692.567	152.936	5	126.033	73.5211	5	189.033	66.8695	5
21:00	0.915723	0.011279	5	0.949522	0.0144754	5	3145.13	131.808	5	3749.26	189.128	5	2888.58	149.092	5	3567.3	206.875	5	15.5574	0.684962	5	18.6984	0.972748	5	725.433	190.977	5	642.633	158.026	5	239.2	94.9815	5	168.667	59.9097	5
22:00	0.919494	0.0117807	5	0.966209	0.0162954	5	2819.09	138.855	5	3544.96	198.702	5	2596.23	145.736	5	3429.92	208.227	5	13.9534	0.705985	5	17.7497	1.00677	5	475.52	152.674	5	601.44	167.67	5	81.6	39.505	5	164.32	71.2198	5
23:00	0.941597	0.0092993	5	0.970521	0.0156164	5	2890.9	137.285	5	3346.46	172.433	5	2727.03	145.218	5	3257.41	208.563	5	14.3885	0.701226	5	16.7799	0.911456	5	432.4	144.193	5	406.033	143.489	5	128.967	76.427	5	77.3333	47.2743	5
00:00	0.931726	0.0114005	5	0.972069	0.0120057	5	2742.1	152.349	5	3373.26	240.229	5	2559.9	163.209	5	3280.83	241.376	5	13.6149	0.780285	5	16.9109	1.21095	5	297.4	158.585	5	381.433	145.82	5	91.8	67.4116	5	81.9333	46.7168	5
01:00	0.937097	0.0109342	5	0.959533	0.0170299	5	2750.29	83.7395	5	3385.22	238.404	5	2579.59	91.1844	5	3257.03	258.084	5	13.6704	0.428751	5	16.9273	1.22163	5	307.267	118.026	5	496.867	192.492	5	76.9	51.6656	5	143.4	78.6678	5
02:00	0.930684	0.0113835	5	0.938881	0.012492	5	2609.03	147.229	5	3220.15	214.935	5	2429.74	150.48	5	3028.92	221.322	5	12.9469	0.744553	5	16.0165	1.08933	5	155.56	61.7468	5	303.52	111.784	5	18.4	12.2353	5	24.28	13.5205	5
03:00	0.921	0.0091282	5	0.929369	0.0178008	5	2688.43	128.17	5	3208.85	225.738	5	2476.27	125.633	5	2980.91	218.573	5	13.3071	0.64205	5	15.9143	1.12305	5	228.067	118.895	5	245.667	122.905	5	50.7667	35.47	5	32.7	26.4749	5
04:00	0.91014	0.0100872	5	0.943617	0.0153203	5	2697.99	107.023	5	3282.18	239.102	5	2456.67	103.675	5	3106.71	254.663	5	13.3194	0.53293	5	16.349	1.2232	5	250.68	102.149	5	438.88	192.05	5	44.96	32.8189	5	94.36	51.1082	5
05:00	0.926486	0.0104815	5	0.9229	0.0171852	5	2844.78	186.113	5	3413.81	231.648	5	2640.73	188.322	5	3168.36	257.415	5	14.1062	0.939916	5	16.9271	1.19876	5	577.68	230.172	5	556.8	160.443	5	198.36	117.174	5	138.68	48.9519	5
06:00	0.90391	0.0134151	5	0.906466	0.0193146	5	2532.07	112.968	5	3031.97	213.95	5	2295.29	129.724	5	2762.43	230.617	5	12.4877	0.588404	5	14.9703	1.09651	5	188.367	92.4532	5	261.833	108.1	5	44.4333	29.4025	5	45.2333	31.3606	5
07:00	0.914313	0.0123055	5	0.923004	0.0163711	5	2503.59	180.47	5	2995.56	164.753	5	2297.8	195.325	5	2763.42	147.776	5	12.3821	0.928504	5	14.8326	0.804252	5	260.133	145.383	5	272.867	100.044	5	83.4	63.6447	5	53.1333	32.2179	5
