# Supplementary material for: HMBA ameliorates obesity by MYH9‐ and ACTG1‐dependent regulation of hypothalamic neuropeptides
Source: EMBO Mol Med. 2023 Nov 20;15(12):e18024. doi: 10.15252/emmm.202318024 (PMC10701615; doi:10.15252/emmm.202318024)
Supplement: Supplementary file 5 — Source Data for Figure 2 [file EMMM-15-e18024-s008.zip › Fig_2O-P/Fig_2O-P.xlsx]

## Sheet: Figure 2O-P
Figure 2O-P
Fig 2O. GTT
1. GTT (mg/dL)
	Saline						HMBA
Time	0	15	30	60	90	120	0	15	30	60	90	120
1	139	277	386	282	229	186	166	236	200	199	186	153
2	191	258	268	218	189	150	194	239	196	152	141	138
3	174	353	356	281	252	170	170	201	226	167	154	152
4	172	249	265	207	191	152	190	269	284	174	169	159
5	146	275	273	226	198	168	185	229	196	201	173	174
6	214	296	255	228	171	181	166	221	189	158	143	133
7	195	225	190	182	189	167	125	179	189	135	120	143
8	159	225	199	182	175	176	192	241	195	149	166	163
9	170	263	275	225	201	170	155	212	190	143	140	132
2. Auc of GTT
	Saline			HMBA
	Mean	SEM	N	Mean	SEM	N
Values	26790	1419	9	21135	917.5	9
Fig 2P. ITT
1. ITT (mg/dL)
	Saline						HMBA
Time	0	15	30	60	90	120	0	15	30	60	90	120
1	195	120	95	48	54	44	114	72	72	55	55	56
2	192	125	82	63	70	120	201	113	91	74	51	59
3	192	122	88	73	79	124	152	100	63	41	22	44
4	194	123	93	67	63	52	189	84	73	53	41	32
5	160	109	116	80	87	114	175	117	90	80	89	62
6	150	109	102	94	93	100	155	90	88	61	48	58
7	187	133	97	91	94	170	189	107	94	64	44	55
8	152	129	97	87	90	138	177	116	92	78	90	92
9	202	121	76	86	95	170	188	86	82	74	82	80
2. Auc of ITT
	Saline			HMBA
	Mean	SEM	N	Mean	SEM	N
Values	11715	730.7	9	9016	588.9	9
