# Supplementary material for: HMBA ameliorates obesity by MYH9‐ and ACTG1‐dependent regulation of hypothalamic neuropeptides
Source: EMBO Mol Med. 2023 Nov 20;15(12):e18024. doi: 10.15252/emmm.202318024 (PMC10701615; doi:10.15252/emmm.202318024)
Supplement: Supplementary file 5 — Source Data for Figure 2 [file EMMM-15-e18024-s008.zip › Fig_2Q-R/Fig_2Q-R.xlsx]

## Sheet: Figure 2Q-R
Figure 2Q-R
Fig 2Q. Serum TG (mmol/L)
Saline	HMBA
0.403198	0.196657
0.399168	0.187589
0.40622	0.189604
0.943226	0.230913
0.972444	0.229905
0.992595	0.245018
0.442491	0.302446
0.444506	0.347784
0.395138	0.341739
Fig 2R. Relative fold (%) of FFAs
	SFA			MUFA			PUFA
	Mean	SEM	N	Mean	SEM	N	Mean	SEM	N
Saline	61.111	3.42282	6	22.222	3.3942	6	16.667	1.41619	6
HMBA	50.065	1.2209	6	14.682	0.875943	6	10.808	1.1736	6
