# Supplementary material for: HMBA ameliorates obesity by MYH9‐ and ACTG1‐dependent regulation of hypothalamic neuropeptides
Source: EMBO Mol Med. 2023 Nov 20;15(12):e18024. doi: 10.15252/emmm.202318024 (PMC10701615; doi:10.15252/emmm.202318024)
Supplement: Supplementary file 6 — Source Data for Figure 3 [file EMMM-15-e18024-s002.zip]

Archive with 6 entries (6 files):
- Fig_3B.xlsx
- Fig_3C.xlsx
- Fig_3D-E.xlsx
- Fig_3F-L.xlsx
- Fig_3M-N.xlsx
- Fig_3O-P.xlsx
