# Supplementary material for: HMBA ameliorates obesity by MYH9‐ and ACTG1‐dependent regulation of hypothalamic neuropeptides
Source: EMBO Mol Med. 2023 Nov 20;15(12):e18024. doi: 10.15252/emmm.202318024 (PMC10701615; doi:10.15252/emmm.202318024)
Supplement: Supplementary file 6 — Source Data for Figure 3 [file EMMM-15-e18024-s002.zip › Fig_3B.xlsx]

## Sheet: Figure 3B
Figure 3B
1. RT (retention time) and peak value (%)
RT	HMBA	NADAH	AmHA	DHA
0	0	0.3	0.95	2.01
0.003	0	0.28	0.96	1.86
0.005	0	0.28	1.01	2.03
0.008	0	0.28	0.91	2.27
0.01	0	0.28	0.96	2.11
0.013	0	0.28	0.97	2.13
0.015	0	0.28	0.99	2.15
0.018	0	0.28	1.01	2.18
0.021	0	0.28	1.03	2.27
0.023	0	0.28	1.05	2.33
0.026	0	0.28	1.06	2.4
0.028	0	0.28	1.09	2.48
0.031	0	0.28	1.11	2.57
0.033	0	0.28	1.14	2.66
0.036	0	0.28	1.15	2.78
0.038	0	0.28	1.15	2.87
0.041	0	0.28	1.15	2.92
0.044	0	0.28	1.16	2.94
0.046	0	0.28	1.15	3
0.049	0	0.28	1.17	3.02
0.051	0	0.28	1.16	2.99
0.054	0	0.28	1.15	2.97
0.056	0	0.29	1.16	2.97
0.059	0	0.29	1.15	2.93
0.061	0	0.29	1.16	2.92
0.064	0	0.29	1.17	2.91
0.067	0	0.28	1.17	2.89
0.069	0	0.28	1.17	2.83
0.072	0	0.28	1.16	2.78
0.074	0	0.28	1.16	2.78
0.077	0	0.28	1.17	2.76
0.079	0	0.28	1.17	2.69
0.082	0	0.28	1.19	2.62
0.085	0	0.28	1.19	2.59
0.087	0	0.28	1.2	2.58
0.09	0	0.28	1.19	2.64
0.092	0	0.28	1.2	2.67
0.095	0	0.28	1.2	2.72
0.097	0	0.28	1.2	2.75
0.1	0	0.28	1.18	2.76
0.102	0	0.28	1.16	2.8
0.105	0	0.28	1.14	2.85
0.108	0	0.29	1.16	2.86
0.11	0	0.29	1.14	2.8
0.113	0	0.29	1.16	2.74
0.115	0	0.29	1.16	2.76
0.118	0	0.29	1.17	2.69
0.12	0	0.29	1.18	2.67
0.123	0	0.28	1.17	2.69
0.126	0	0.28	1.16	2.69
0.128	0	0.28	1.17	2.69
0.131	0	0.28	1.14	2.7
0.133	0	0.28	1.16	2.72
0.136	0	0.28	1.13	2.7
0.138	0	0.28	1.13	2.71
0.141	0	0.28	1.11	2.76
0.143	0	0.28	1.11	2.73
0.146	0	0.28	1.12	2.71
0.149	0	0.28	1.13	2.68
0.151	0	0.28	1.12	2.69
0.154	0	0.28	1.13	2.7
0.156	0	0.28	1.1	2.71
0.159	0	0.28	1.1	2.69
0.161	0	0.28	1.09	2.65
0.164	0	0.28	1.11	2.67
0.167	0	0.28	1.12	2.72
0.169	0	0.28	1.12	2.7
0.172	0	0.28	1.13	2.73
0.174	0	0.28	1.13	2.73
0.177	0	0.28	1.13	2.7
0.179	0	0.28	1.16	2.72
0.182	0	0.28	1.18	2.78
0.184	0	0.28	1.19	2.77
0.187	0	0.28	1.19	2.72
0.19	0	0.28	1.17	2.67
0.192	0	0.28	1.17	2.65
0.195	0	0.28	1.18	2.61
0.197	0	0.28	1.18	2.55
0.2	0	0.28	1.18	2.53
0.202	0	0.28	1.17	2.52
0.205	0	0.28	1.15	2.52
0.208	0	0.28	1.17	2.53
0.21	0	0.28	1.17	2.6
0.213	0	0.28	1.2	2.61
0.215	0	0.28	1.19	2.65
0.218	0	0.28	1.2	2.71
0.22	0	0.28	1.19	2.75
0.223	0	0.28	1.18	2.77
0.225	0	0.28	1.17	2.75
0.228	0	0.28	1.17	2.72
0.231	0	0.28	1.15	2.7
0.233	0	0.28	1.12	2.66
0.236	0	0.28	1.11	2.66
0.238	0	0.28	1.11	2.63
0.241	0	0.28	1.1	2.58
0.243	0	0.28	1.1	2.58
0.246	0	0.28	1.09	2.59
0.248	0	0.28	1.08	2.59
0.251	0	0.28	1.07	2.61
0.254	0	0.28	1.07	2.63
0.256	0	0.28	1.1	2.63
0.259	0	0.28	1.12	2.64
0.261	0	0.28	1.12	2.65
0.264	0	0.29	1.14	2.67
0.266	0	0.29	1.16	2.64
0.269	0	0.28	1.18	2.63
0.272	0	0.28	1.21	2.62
0.274	0	0.28	1.22	2.61
0.277	0	0.28	1.21	2.62
0.279	0	0.28	1.2	2.63
0.282	0	0.28	1.2	2.63
0.284	0	0.28	1.21	2.62
0.287	0	0.28	1.19	2.61
0.289	0	0.28	1.18	2.62
0.292	0	0.28	1.16	2.57
0.295	0	0.28	1.17	2.58
0.297	0	0.28	1.17	2.53
0.3	0	0.28	1.19	2.53
0.302	0	0.28	1.19	2.49
0.305	0	0.28	1.18	2.49
0.307	0	0.28	1.18	2.47
0.31	0	0.28	1.17	2.45
0.313	0	0.28	1.16	2.43
0.315	0	0.28	1.16	2.46
0.318	0	0.28	1.14	2.46
0.32	0	0.28	1.15	2.53
0.323	0	0.28	1.13	2.57
0.325	0	0.28	1.13	2.6
0.328	0	0.28	1.14	2.6
0.33	0	0.28	1.15	2.65
0.333	0	0.28	1.14	2.67
0.336	0	0.27	1.15	2.68
0.338	0	0.27	1.15	2.72
0.341	0	0.27	1.13	2.72
0.343	0	0.28	1.12	2.71
0.346	0	0.28	1.11	2.72
0.348	0	0.28	1.11	2.68
0.351	0	0.28	1.12	2.67
0.354	0	0.28	1.12	2.66
0.356	0	0.28	1.14	2.66
0.359	0	0.28	1.15	2.65
0.361	0	0.28	1.15	2.58
0.364	0	0.28	1.15	2.57
0.366	0	0.28	1.16	2.59
0.369	0	0.28	1.16	2.53
0.371	0	0.28	1.17	2.58
0.374	0	0.28	1.16	2.57
0.377	0	0.28	1.17	2.58
0.379	0	0.28	1.14	2.58
0.382	0	0.28	1.14	2.57
0.384	0	0.28	1.15	2.58
0.387	0	0.29	1.16	2.56
0.389	0	0.29	1.17	2.54
0.392	0	0.29	1.16	2.59
0.395	0	0.28	1.16	2.61
0.397	0	0.28	1.16	2.62
0.4	0	0.28	1.16	2.57
0.402	0	0.28	1.17	2.59
0.405	0	0.28	1.16	2.61
0.407	0	0.28	1.16	2.62
0.41	0	0.28	1.16	2.64
0.412	0	0.28	1.15	2.63
0.415	0	0.28	1.17	2.63
0.418	0	0.28	1.18	2.63
0.42	0	0.28	1.19	2.63
0.423	0	0.28	1.2	2.67
0.425	0	0.28	1.2	2.69
0.428	0	0.28	1.19	2.7
0.43	0	0.28	1.18	2.68
0.433	0	0.28	1.15	2.63
0.435	0	0.28	1.13	2.65
0.438	0	0.28	1.12	2.66
0.441	0	0.28	1.1	2.66
0.443	0	0.28	1.1	2.65
0.446	0	0.28	1.1	2.63
0.448	0	0.28	1.13	2.6
0.451	0	0.28	1.14	2.63
0.453	0	0.29	1.15	2.66
0.456	0	0.29	1.18	2.7
0.459	0	0.29	1.17	2.65
0.461	0	0.29	1.17	2.63
0.464	0	0.29	1.17	2.62
0.466	0	0.29	1.16	2.63
0.469	0	0.29	1.17	2.65
0.471	0	0.29	1.16	2.67
0.474	0	0.29	1.17	2.61
0.476	0	0.29	1.17	2.56
0.479	0	0.29	1.17	2.51
0.482	0	0.29	1.19	2.49
0.484	0	0.29	1.21	2.49
0.487	0	0.28	1.23	2.45
0.489	0	0.28	1.23	2.47
0.492	0	0.28	1.23	2.44
0.494	0	0.28	1.23	2.43
0.497	0	0.29	1.24	2.53
0.5	0	0.29	1.22	2.6
0.502	0	0.29	1.19	2.63
0.505	0	0.29	1.17	2.64
0.507	0	0.29	1.16	2.61
0.51	0	0.29	1.14	2.62
0.512	0	0.29	1.13	2.59
0.515	0	0.28	1.13	2.6
0.517	0	0.28	1.14	2.61
0.52	0	0.28	1.15	2.6
0.523	0	0.28	1.18	2.6
0.525	0	0.28	1.19	2.66
0.528	0	0.28	1.2	2.69
0.53	0	0.28	1.19	2.72
0.533	0	0.28	1.21	2.73
0.535	0	0.28	1.2	2.74
0.538	0	0.28	1.18	2.71
0.541	0	0.28	1.16	2.68
0.543	0	0.28	1.14	2.63
0.546	0	0.28	1.14	2.62
0.548	0	0.28	1.13	2.58
0.551	0	0.28	1.11	2.6
0.553	0	0.28	1.12	2.6
0.556	0	0.28	1.11	2.62
0.558	0	0.28	1.12	2.65
0.561	0	0.28	1.14	2.66
0.564	0	0.28	1.14	2.67
0.566	0	0.28	1.16	2.68
0.569	0	0.29	1.17	2.69
0.571	0	0.29	1.16	2.72
0.574	0	0.29	1.17	2.71
0.576	0	0.29	1.19	2.71
0.579	0	0.28	1.17	2.7
0.581	0	0.28	1.16	2.66
0.584	0	0.28	1.16	2.64
0.587	0	0.28	1.16	2.61
0.589	0	0.28	1.14	2.6
0.592	0	0.28	1.12	2.58
0.594	0	0.28	1.13	2.51
0.597	0	0.28	1.13	2.52
0.599	0	0.28	1.11	2.52
0.602	0	0.28	1.13	2.54
0.605	0	0.28	1.14	2.59
0.607	0	0.28	1.14	2.6
0.61	0	0.28	1.15	2.66
0.612	0	0.28	1.15	2.69
0.615	0	0.28	1.17	2.72
0.617	0	0.28	1.17	2.77
0.62	0	0.29	1.17	2.74
0.622	0	0.29	1.18	2.73
0.625	0	0.28	1.18	2.74
0.628	0	0.28	1.16	2.71
0.63	0	0.28	1.18	2.73
0.633	0	0.28	1.15	2.71
0.635	0	0.28	1.14	2.67
0.638	0	0.28	1.14	2.65
0.64	0	0.28	1.14	2.61
0.643	0	0.28	1.13	2.65
0.646	0	0.28	1.13	2.63
0.648	0	0.28	1.11	2.59
0.651	0	0.28	1.13	2.59
0.653	0	0.28	1.13	2.59
0.656	0	0.28	1.16	2.58
0.658	0	0.28	1.17	2.59
0.661	0	0.28	1.18	2.56
0.663	0	0.28	1.19	2.58
0.666	0	0.28	1.17	2.56
0.669	0	0.28	1.16	2.58
0.671	0	0.28	1.19	2.62
0.674	0	0.28	1.16	2.64
0.676	0	0.28	1.15	2.61
0.679	0	0.28	1.15	2.59
0.681	0	0.28	1.13	2.65
0.684	0	0.28	1.13	2.7
0.687	0	0.28	1.13	2.68
0.689	0	0.28	1.15	2.64
0.692	0	0.29	1.14	2.62
0.694	0	0.29	1.12	2.58
0.697	0	0.29	1.13	2.55
0.699	0	0.29	1.14	2.56
0.702	0	0.29	1.13	2.57
0.704	0	0.28	1.12	2.5
0.707	0	0.28	1.12	2.5
0.71	0	0.28	1.11	2.5
0.712	0	0.28	1.13	2.55
0.715	0	0.28	1.14	2.52
0.717	0	0.28	1.14	2.52
0.72	0	0.28	1.13	2.52
0.722	0	0.28	1.15	2.51
0.725	0	0.28	1.15	2.51
0.728	0	0.28	1.15	2.5
0.73	0	0.28	1.17	2.5
0.733	0	0.28	1.16	2.52
0.735	0	0.28	1.15	2.55
0.738	0	0.28	1.16	2.58
0.74	0	0.28	1.18	2.59
0.743	0	0.28	1.18	2.6
0.745	0	0.28	1.2	2.62
0.748	0	0.28	1.23	2.65
0.751	0	0.28	1.24	2.67
0.753	0	0.28	1.22	2.67
0.756	0	0.28	1.25	2.65
0.758	0	0.28	1.25	2.61
0.761	0	0.28	1.24	2.64
0.763	0	0.28	1.23	2.66
0.766	0	0.28	1.23	2.65
0.768	0	0.28	1.19	2.64
0.771	0	0.28	1.18	2.62
0.774	0	0.28	1.16	2.63
0.776	0	0.28	1.16	2.63
0.779	0	0.28	1.13	2.63
0.781	0	0.28	1.12	2.64
0.784	0	0.28	1.1	2.64
0.786	0	0.28	1.1	2.62
0.789	0	0.28	1.08	2.6
0.792	0	0.28	1.08	2.57
0.794	0	0.28	1.09	2.59
0.797	0	0.28	1.1	2.58
0.799	0	0.28	1.11	2.55
0.802	0	0.28	1.13	2.56
0.804	0	0.28	1.14	2.57
0.807	0	0.28	1.16	2.52
0.809	0	0.28	1.17	2.53
0.812	0	0.28	1.18	2.57
0.815	0	0.28	1.19	2.55
0.817	0	0.28	1.19	2.49
0.82	0	0.28	1.18	2.47
0.822	0	0.28	1.16	2.46
0.825	0	0.28	1.16	2.42
0.827	0	0.28	1.14	2.41
0.83	0	0.28	1.12	2.47
0.833	0	0.28	1.11	2.47
0.835	0	0.28	1.1	2.47
0.838	0	0.28	1.08	2.49
0.84	0	0.28	1.09	2.54
0.843	0	0.28	1.1	2.55
0.845	0	0.28	1.11	2.54
0.848	0	0.28	1.1	2.55
0.85	0	0.28	1.11	2.54
0.853	0	0.28	1.11	2.49
0.856	0	0.28	1.11	2.51
0.858	0	0.28	1.13	2.5
0.861	0	0.28	1.15	2.52
0.863	0	0.28	1.14	2.51
0.866	0	0.28	1.15	2.52
0.868	0	0.28	1.13	2.5
0.871	0	0.28	1.13	2.48
0.874	0	0.28	1.13	2.48
0.876	0	0.28	1.15	2.5
0.879	0	0.28	1.16	2.5
0.881	0	0.28	1.16	2.48
0.884	0	0.28	1.18	2.48
0.886	0	0.28	1.18	2.48
0.889	0	0.28	1.19	2.49
0.891	0	0.28	1.2	2.52
0.894	0	0.28	1.19	2.53
0.897	0	0.28	1.19	2.51
0.899	0	0.28	1.19	2.53
0.902	0	0.28	1.16	2.52
0.904	0	0.28	1.15	2.54
0.907	0	0.28	1.13	2.51
0.909	0	0.28	1.13	2.51
0.912	0	0.28	1.14	2.5
0.914	0	0.28	1.16	2.47
0.917	0	0.28	1.19	2.48
0.92	0	0.28	1.19	2.53
0.922	0	0.28	1.21	2.5
0.925	0	0.28	1.21	2.46
0.927	0	0.28	1.21	2.47
0.93	0	0.28	1.19	2.48
0.932	0	0.28	1.2	2.47
0.935	0	0.28	1.18	2.48
0.938	0	0.28	1.17	2.52
0.94	0	0.28	1.17	2.55
0.943	0	0.28	1.16	2.55
0.945	0	0.28	1.15	2.59
0.948	0	0.28	1.17	2.61
0.95	0	0.28	1.16	2.63
0.953	0	0.28	1.17	2.64
0.955	0	0.28	1.15	2.6
0.958	0	0.28	1.17	2.56
0.961	0	0.28	1.17	2.54
0.963	0	0.28	1.15	2.51
0.966	0	0.28	1.16	2.49
0.968	0	0.28	1.16	2.51
0.971	0	0.28	1.14	2.54
0.973	0	0.28	1.16	2.54
0.976	0	0.28	1.15	2.55
0.979	0	0.28	1.16	2.58
0.981	0	0.28	1.13	2.55
0.984	0	0.28	1.16	2.51
0.986	0	0.28	1.17	2.49
0.989	0	0.28	1.19	2.46
0.991	0	0.28	1.19	2.48
0.994	0	0.28	1.19	2.45
0.996	0	0.28	1.18	2.42
0.999	0	0.28	1.17	2.44
1.002	0	0.28	1.17	2.46
1.004	0	0.28	1.17	2.47
1.007	0	0.28	1.13	2.49
1.009	0	0.28	1.12	2.49
1.012	0	0.28	1.1	2.49
1.014	0	0.28	1.08	2.46
1.017	0	0.28	1.08	2.51
1.02	0	0.28	1.08	2.52
1.022	0	0.28	1.09	2.51
1.025	0	0.28	1.07	2.5
1.027	0	0.28	1.07	2.52
1.03	0	0.28	1.08	2.53
1.032	0	0.28	1.09	2.5
1.035	0	0.28	1.08	2.51
1.037	0	0.29	1.1	2.53
1.04	0	0.29	1.09	2.5
1.043	0	0.29	1.08	2.58
1.045	0	0.29	1.04	2.6
1.048	0	0.29	1.03	2.61
1.05	0	0.29	1.01	2.63
1.053	0	0.28	0.98	2.63
1.055	0	0.28	0.96	2.67
1.058	0	0.28	0.98	2.65
1.061	0	0.29	0.98	2.63
1.063	0	0.29	1	2.66
1.066	0	0.29	1.02	2.6
1.068	0	0.29	1.05	2.57
1.071	0	0.29	1.07	2.56
1.073	0	0.29	1.07	2.57
1.076	0	0.29	1.08	2.57
1.078	0	0.29	1.09	2.54
1.081	0	0.28	1.09	2.54
1.084	0	0.28	1.08	2.54
1.086	0	0.28	1.08	2.5
1.089	0	0.28	1.09	2.55
1.091	0	0.28	1.09	2.59
1.094	0	0.28	1.08	2.64
1.096	0	0.28	1.09	2.64
1.099	0	0.28	1.1	2.66
1.101	0	0.28	1.09	2.68
1.104	0	0.28	1.09	2.66
1.107	0	0.28	1.1	2.64
1.109	0	0.28	1.11	2.63
1.112	0	0.28	1.13	2.56
1.114	0	0.28	1.13	2.52
1.117	0	0.28	1.16	2.48
1.119	0	0.28	1.17	2.46
1.122	0	0.28	1.18	2.45
1.125	0	0.29	1.19	2.45
1.127	0	0.29	1.2	2.44
1.13	0	0.29	1.19	2.45
1.132	0	0.29	1.18	2.46
1.135	0	0.29	1.17	2.49
1.137	0	0.28	1.17	2.54
1.14	0	0.29	1.18	2.57
1.142	0	0.29	1.18	2.65
1.145	0	0.28	1.17	2.74
1.148	0	0.28	1.18	2.8
1.15	0	0.28	1.17	2.87
1.153	0	0.28	1.2	2.93
1.155	0	0.28	1.22	3.05
1.158	0	0.28	1.23	3.14
1.16	0	0.28	1.22	3.24
1.163	0	0.28	1.23	3.37
1.166	0	0.28	1.23	3.52
1.168	0	0.28	1.25	3.69
1.171	0	0.28	1.26	3.92
1.173	0	0.28	1.27	4.16
1.176	0	0.28	1.25	4.52
1.178	0	0.28	1.23	4.82
1.181	0	0.28	1.21	5.15
1.183	0	0.28	1.23	5.57
1.186	0	0.28	1.22	6.07
1.189	0	0.28	1.22	6.64
1.191	0	0.28	1.2	7.28
1.194	0	0.28	1.17	8.09
1.196	0	0.28	1.18	8.88
1.199	0	0.28	1.19	9.68
1.201	0	0.28	1.18	10.69
1.204	0	0.28	1.19	11.86
1.207	0	0.28	1.17	13.1
1.209	0	0.28	1.16	14.58
1.212	0	0.28	1.16	16.07
1.214	0	0.28	1.16	17.68
1.217	0	0.28	1.16	19.35
1.219	0	0.28	1.15	21.33
1.222	0	0.28	1.15	23.46
1.224	0	0.28	1.14	25.72
1.227	0	0.28	1.1	28.11
1.23	0	0.28	1.11	30.78
1.232	0	0.28	1.11	33.43
1.235	0	0.28	1.1	36.52
1.237	0	0.28	1.09	39.8
1.24	0	0.28	1.1	43.26
1.242	0	0.28	1.09	46.67
1.245	0	0.28	1.08	49.98
1.248	0	0.28	1.09	53.53
1.25	0	0.28	1.09	57.66
1.253	0	0.28	1.09	61.43
1.255	0	0.28	1.08	65.21
1.258	0	0.28	1.08	69.19
1.26	0	0.28	1.08	72.85
1.263	0	0.28	1.08	76.65
1.265	0	0.28	1.11	80.26
1.268	0	0.28	1.12	83.79
1.271	0	0.28	1.11	86.94
1.273	0	0.28	1.12	88.82
1.276	0	0.28	1.15	91.22
1.278	0	0.28	1.15	93.58
1.281	0	0.28	1.14	94.85
1.283	0	0.28	1.15	96.41
1.286	0	0.28	1.15	97.67
1.288	0	0.28	1.15	98.92
1.291	0	0.28	1.16	99.82
1.294	0	0.28	1.2	99.5
1.296	0	0.28	1.19	100
1.299	0	0.28	1.17	99.52
1.301	0	0.28	1.17	98.17
1.304	0	0.28	1.18	97.53
1.306	0	0.28	1.15	96.39
1.309	0	0.28	1.14	94.92
1.312	0	0.28	1.14	93.22
1.314	0	0.28	1.12	91.25
1.317	0	0.28	1.12	89.88
1.319	0	0.28	1.15	87.96
1.322	0	0.28	1.18	86.54
1.324	0	0.28	1.18	85.13
1.327	0	0.28	1.19	83.09
1.329	0	0.28	1.22	80.86
1.332	0	0.28	1.21	78.56
1.335	0	0.28	1.21	76.47
1.337	0	0.28	1.22	74.5
1.34	0	0.28	1.22	72.44
1.342	0	0.28	1.19	69.95
1.345	0	0.28	1.19	67.46
1.347	0	0.28	1.21	64.91
1.35	0	0.28	1.21	62.46
1.353	0	0.28	1.23	60.33
1.355	0	0.28	1.23	58.1
1.358	0	0.28	1.21	55.64
1.36	0	0.28	1.21	53.43
1.363	0	0.28	1.22	51.13
1.365	0	0.28	1.24	49.23
1.368	0	0.28	1.22	46.86
1.37	0	0.28	1.21	45.08
1.373	0	0.28	1.21	43.11
1.376	0	0.28	1.21	41.2
1.378	0	0.28	1.23	39.48
1.381	0	0.28	1.25	38.04
1.383	0	0.28	1.23	36.69
1.386	0	0.28	1.2	35.39
1.388	0	0.29	1.17	33.9
1.391	0	0.29	1.19	32.75
1.394	0	0.29	1.18	31.44
1.396	0	0.29	1.16	30.38
1.399	0	0.28	1.16	29.07
1.401	0	0.28	1.16	27.86
1.404	0	0.28	1.18	26.68
1.406	0	0.28	1.19	25.35
1.409	0	0.28	1.19	24.32
1.411	0	0.28	1.21	23.31
1.414	0	0.28	1.21	22.34
1.417	0	0.28	1.22	21.51
1.419	0	0.28	1.23	20.75
1.422	0	0.28	1.22	20.05
1.424	0	0.28	1.22	19.36
1.427	0	0.28	1.2	18.54
1.429	0	0.28	1.22	17.99
1.432	0	0.28	1.24	17.47
1.435	0	0.28	1.23	16.95
1.437	0	0.28	1.21	16.45
1.44	0	0.28	1.2	15.99
1.442	0	0.28	1.18	15.44
1.445	0	0.28	1.18	15.1
1.447	0	0.28	1.15	14.7
1.45	0	0.28	1.15	14.33
1.452	0	0.28	1.14	13.72
1.455	0	0.28	1.14	13.27
1.458	0	0.29	1.15	12.89
1.46	0	0.29	1.17	12.5
1.463	0	0.28	1.19	12.14
1.465	0	0.29	1.18	11.79
1.468	0	0.29	1.17	11.37
1.47	0	0.29	1.2	11.02
1.473	0	0.28	1.2	10.81
1.475	0	0.28	1.2	10.56
1.478	0	0.28	1.18	10.24
1.481	0	0.29	1.19	9.96
1.483	0	0.28	1.18	9.76
1.486	0	0.28	1.19	9.45
1.488	0	0.28	1.21	9.2
1.491	0	0.28	1.21	9.12
1.493	0	0.28	1.21	8.96
1.496	0	0.28	1.2	8.73
1.499	0	0.28	1.22	8.57
1.501	0	0.28	1.21	8.32
1.504	0	0.28	1.19	8.17
1.506	0	0.28	1.2	7.97
1.509	0	0.28	1.17	7.87
1.511	0	0.28	1.16	7.76
1.514	0	0.28	1.17	7.54
1.516	0	0.28	1.16	7.36
1.519	0	0.28	1.16	7.25
1.522	0	0.28	1.15	7.17
1.524	0	0.28	1.16	7.14
1.527	0	0.28	1.15	7.06
1.529	0	0.28	1.14	6.93
1.532	0	0.28	1.15	6.88
1.534	0	0.29	1.14	6.8
1.537	0	0.29	1.12	6.7
1.54	0	0.29	1.12	6.65
1.542	0	0.29	1.13	6.54
1.545	0	0.29	1.15	6.46
1.547	0	0.28	1.18	6.31
1.55	0	0.28	1.2	6.15
1.552	0	0.28	1.19	6.04
1.555	0	0.28	1.2	5.88
1.557	0	0.28	1.21	5.81
1.56	0	0.28	1.22	5.7
1.563	0	0.28	1.22	5.64
1.565	0	0.28	1.19	5.55
1.568	0	0.28	1.16	5.48
1.57	0	0.28	1.13	5.46
1.573	0	0.28	1.11	5.38
1.575	0	0.28	1.11	5.36
1.578	0	0.28	1.1	5.31
1.581	0	0.28	1.1	5.18
1.583	0	0.28	1.12	5.14
1.586	0	0.28	1.13	5.11
1.588	0	0.28	1.15	5.07
1.591	0	0.28	1.15	4.97
1.593	0	0.28	1.17	4.89
1.596	0	0.28	1.18	4.86
1.598	0	0.28	1.2	4.77
1.601	0	0.28	1.21	4.68
1.604	0	0.28	1.22	4.66
1.606	0	0.28	1.21	4.58
1.609	0	0.28	1.19	4.47
1.611	0	0.28	1.19	4.46
1.614	0	0.28	1.21	4.4
1.616	0	0.28	1.2	4.36
1.619	0	0.27	1.17	4.32
1.621	0	0.27	1.16	4.38
1.624	0	0.28	1.16	4.41
1.627	0	0.28	1.15	4.4
1.629	0	0.28	1.17	4.37
1.632	0	0.28	1.19	4.41
1.634	0	0.28	1.2	4.37
1.637	0	0.28	1.2	4.42
1.639	0	0.28	1.21	4.43
1.642	0	0.28	1.25	4.4
1.645	0	0.29	1.27	4.32
1.647	0	0.29	1.26	4.22
1.65	0	0.28	1.27	4.13
1.652	0	0.28	1.26	4.15
1.655	0	0.28	1.27	4.09
1.657	0	0.28	1.31	4.03
1.66	0	0.28	1.31	3.99
1.662	0	0.28	1.31	3.94
1.665	0	0.28	1.28	3.93
1.668	0	0.28	1.26	3.89
1.67	0	0.28	1.27	3.96
1.673	0	0.28	1.27	3.96
1.675	0	0.28	1.26	3.94
1.678	0	0.28	1.23	3.89
1.68	0	0.28	1.22	3.92
1.683	0	0.28	1.24	3.95
1.686	0	0.28	1.25	3.95
1.688	0	0.28	1.27	3.9
1.691	0	0.28	1.29	3.88
1.693	0	0.28	1.3	3.8
1.696	0	0.28	1.3	3.77
1.698	0	0.28	1.29	3.72
1.701	0	0.28	1.3	3.7
1.703	0	0.28	1.28	3.66
1.706	0	0.28	1.27	3.63
1.709	0	0.28	1.28	3.63
1.711	0	0.28	1.27	3.67
1.714	0	0.28	1.26	3.75
1.716	0	0.28	1.26	3.77
1.719	0	0.28	1.26	3.78
1.721	0	0.28	1.27	3.81
1.724	0	0.28	1.27	3.83
1.727	0	0.28	1.28	3.83
1.729	0	0.28	1.28	3.82
1.732	0	0.28	1.27	3.8
1.734	0	0.28	1.26	3.77
1.737	0	0.28	1.27	3.73
1.739	0	0.28	1.26	3.7
1.742	0	0.28	1.27	3.68
1.744	0	0.28	1.26	3.63
1.747	0	0.28	1.25	3.62
1.75	0	0.28	1.22	3.59
1.752	0	0.28	1.22	3.57
1.755	0	0.28	1.23	3.55
1.757	0	0.29	1.24	3.51
1.76	0	0.28	1.24	3.46
1.762	0	0.28	1.26	3.47
1.765	0	0.28	1.24	3.49
1.768	0	0.28	1.28	3.47
1.77	0	0.28	1.26	3.49
1.773	0	0.28	1.27	3.48
1.775	0	0.28	1.25	3.44
1.778	0	0.28	1.26	3.45
1.78	0	0.28	1.27	3.47
1.783	0	0.28	1.25	3.47
1.785	0	0.28	1.25	3.41
1.788	0	0.28	1.25	3.37
1.791	0	0.28	1.22	3.36
1.793	0	0.28	1.23	3.32
1.796	0	0.28	1.22	3.29
1.798	0	0.28	1.22	3.28
1.801	0	0.28	1.2	3.25
1.803	0	0.28	1.18	3.26
1.806	0	0.28	1.21	3.27
1.808	0	0.28	1.19	3.32
1.811	0	0.28	1.2	3.35
1.814	0	0.28	1.21	3.37
1.816	0	0.28	1.24	3.39
1.819	0	0.28	1.26	3.4
1.821	0	0.28	1.25	3.39
1.824	0	0.28	1.26	3.37
1.826	0	0.28	1.28	3.36
1.829	0	0.28	1.24	3.3
1.832	0	0.28	1.23	3.29
1.834	0	0.28	1.21	3.24
1.837	0	0.28	1.19	3.22
1.839	0	0.28	1.17	3.2
1.842	0	0.28	1.17	3.17
1.844	0	0.28	1.15	3.18
1.847	0	0.28	1.14	3.18
1.849	0	0.28	1.12	3.16
1.852	0	0.28	1.13	3.18
1.855	0	0.28	1.17	3.13
1.857	0	0.28	1.18	3.13
1.86	0	0.28	1.19	3.1
1.862	0	0.28	1.22	3.07
1.865	0	0.28	1.2	3.1
1.867	0	0.28	1.23	3.11
1.87	0	0.28	1.21	3.1
1.873	0	0.28	1.21	3.07
1.875	0	0.29	1.21	3.08
1.878	0	0.29	1.19	3.05
1.88	0	0.28	1.2	3.11
1.883	0	0.28	1.2	3.15
1.885	0	0.28	1.17	3.15
1.888	0	0.28	1.2	3.12
1.89	0	0.29	1.18	3.07
1.893	0	0.28	1.2	3.06
1.896	0	0.28	1.2	3.07
1.898	0	0.28	1.2	3.05
1.901	0	0.28	1.22	3.1
1.903	0	0.28	1.18	3.08
1.906	0	0.28	1.17	3.09
1.908	0	0.28	1.17	3.11
1.911	0	0.28	1.15	3.11
1.914	0	0.28	1.16	3.15
1.916	0	0.28	1.13	3.15
1.919	0	0.28	1.13	3.11
1.921	0	0.28	1.11	3.06
1.924	0	0.28	1.09	3.05
1.926	0	0.28	1.17	3.01
1.929	0	0.28	1.18	3.02
1.931	0	0.28	1.2	3.06
1.934	0	0.29	1.2	3.08
1.937	0	0.29	1.2	3.06
1.939	0	0.29	1.22	3.08
1.942	0	0.28	1.21	3.11
1.944	0	0.28	1.24	3.14
1.947	0	0.28	1.24	3.12
1.949	0	0.28	1.2	3.08
1.952	0	0.28	1.19	3.03
1.954	0	0.28	1.19	3
1.957	0	0.28	1.19	2.97
1.96	0	0.28	1.19	2.97
1.962	0	0.28	1.19	2.97
1.965	0	0.28	1.2	2.99
1.967	0	0.28	1.18	2.98
1.97	0	0.28	1.2	3
1.972	0	0.28	1.2	3.02
1.975	0	0.28	1.22	3.02
1.978	0	0.28	1.21	2.97
1.98	0	0.28	1.23	2.98
1.983	0	0.28	1.22	3
1.985	0	0.28	1.21	2.94
1.988	0	0.28	1.22	2.93
1.99	0	0.28	1.21	2.96
1.993	0	0.28	1.2	2.96
1.995	0	0.28	1.21	3
1.998	0	0.28	1.2	3.02
2.001	0	0.28	1.2	3.09
2.003	0	0.28	1.21	3.12
2.006	0	0.29	1.24	3.16
2.008	0	0.28	1.24	3.18
2.011	0	0.28	1.24	3.14
2.013	0	0.28	1.24	3.12
2.016	0	0.28	1.25	3.1
2.019	0	0.28	1.25	3.06
2.021	0	0.28	1.26	3.04
2.024	0	0.28	1.25	2.97
2.026	0	0.28	1.26	2.93
2.029	0	0.28	1.25	2.86
2.031	0	0.28	1.29	2.9
2.034	0	0.28	1.29	2.88
2.036	0	0.28	1.33	2.84
2.039	0	0.28	1.35	2.82
2.042	0	0.28	1.37	2.79
2.044	0	0.28	1.4	2.73
2.047	0	0.28	1.44	2.75
2.049	0	0.28	1.45	2.73
2.052	0	0.28	1.47	2.79
2.054	0	0.28	1.47	2.77
2.057	0	0.28	1.51	2.83
2.06	0	0.28	1.54	2.84
2.062	0	0.28	1.57	2.84
2.065	0	0.28	1.6	2.84
2.067	0	0.29	1.66	2.88
2.07	0	0.29	1.69	2.85
2.072	0	0.29	1.75	2.85
2.075	0	0.29	1.79	2.82
2.077	0	0.29	1.86	2.83
2.08	0	0.29	1.93	2.85
2.083	0	0.29	2.01	2.91
2.085	0	0.29	2.08	2.94
2.088	0	0.28	2.18	2.98
2.09	0	0.28	2.26	2.99
2.093	0	0.28	2.36	2.98
2.095	0	0.28	2.49	2.95
2.098	0	0.28	2.63	2.94
2.101	0	0.27	2.76	2.93
2.103	0	0.27	2.89	2.87
2.106	0	0.27	3.02	2.84
2.108	0	0.27	3.22	2.86
2.111	0	0.28	3.38	2.85
2.113	0	0.28	3.59	2.83
2.116	0	0.28	3.84	2.87
2.118	0	0.28	4.08	2.87
2.121	0	0.28	4.34	2.86
2.124	0	0.28	4.67	2.87
2.126	0	0.28	4.95	2.91
2.129	0	0.28	5.27	2.91
2.131	0	0.28	5.61	2.86
2.134	0	0.28	6	2.88
2.136	0	0.28	6.35	2.86
2.139	0	0.28	6.62	2.87
2.141	0	0.28	7.01	2.87
2.144	0	0.28	7.42	2.91
2.147	0	0.28	7.78	2.9
2.149	0	0.28	8.28	2.9
2.152	0	0.28	8.78	2.88
2.154	0	0.28	9.37	2.9
2.157	0	0.28	9.91	2.85
2.159	0	0.28	10.55	2.88
2.162	0	0.28	11.33	2.84
2.165	0	0.29	11.99	2.83
2.167	0	0.28	12.73	2.74
2.17	0	0.28	13.6	2.73
2.172	0	0.28	14.37	2.7
2.175	0	0.28	15.17	2.7
2.177	0	0.28	16.04	2.7
2.18	0	0.28	16.88	2.74
2.182	0	0.28	17.68	2.74
2.185	0	0.28	18.5	2.77
2.188	0	0.28	19.47	2.8
2.19	0	0.28	20.41	2.8
2.193	0	0.28	21.38	2.81
2.195	0	0.28	22.47	2.82
2.198	0	0.28	23.67	2.77
2.2	0	0.28	24.82	2.7
2.203	0	0.28	26.08	2.66
2.206	0	0.28	27.33	2.65
2.208	0	0.28	28.71	2.62
2.211	0	0.28	29.91	2.61
2.213	0	0.28	31.48	2.66
2.216	0	0.28	32.94	2.68
2.218	0	0.28	34.56	2.72
2.221	0	0.28	36.25	2.75
2.223	0	0.28	37.86	2.82
2.226	0	0.28	39.96	2.87
2.229	0	0.28	41.9	2.89
2.231	0	0.28	43.64	2.86
2.234	0	0.28	45.67	2.87
2.236	0	0.28	47.71	2.84
2.239	0	0.28	49.39	2.81
2.241	0	0.28	51.29	2.76
2.244	0	0.28	53.23	2.78
2.247	0	0.28	55.25	2.72
2.249	0	0.28	57.28	2.69
2.252	0	0.28	59.3	2.68
2.254	0	0.28	61.68	2.7
2.257	0	0.28	63.99	2.7
2.259	0	0.28	66.7	2.67
2.262	0	0.28	69.63	2.67
2.264	0	0.28	71.79	2.68
2.267	0	0.28	74.52	2.65
2.27	0	0.28	77.07	2.67
2.272	0	0.28	79.49	2.65
2.275	0	0.28	81.65	2.67
2.277	0	0.28	83.53	2.72
2.28	0	0.28	85.78	2.72
2.282	0	0.28	87.24	2.75
2.285	0	0.28	89.06	2.69
2.288	0	0.28	91.11	2.7
2.29	0	0.28	92.03	2.7
2.293	0	0.28	93.49	2.67
2.295	0	0.28	94.61	2.68
2.298	0	0.28	96.06	2.61
2.3	0	0.28	97.08	2.57
2.303	0	0.28	97.85	2.58
2.305	0	0.28	98.32	2.61
2.308	0	0.28	99.02	2.63
2.311	0	0.28	99.7	2.61
2.313	0	0.28	100	2.57
2.316	0	0.28	99.79	2.59
2.318	0	0.28	99.34	2.58
2.321	0	0.28	98.73	2.63
2.323	0	0.28	98.24	2.58
2.326	0	0.28	97.06	2.61
2.328	0	0.28	96.3	2.61
2.331	0	0.28	94.75	2.62
2.334	0	0.28	93.36	2.65
2.336	0	0.28	92.65	2.67
2.339	0	0.28	91.07	2.65
2.341	0	0.28	89.73	2.64
2.344	0	0.28	87.94	2.64
2.346	0	0.28	85.81	2.66
2.349	0	0.28	83.47	2.6
2.352	0	0.28	81.11	2.59
2.354	0	0.28	79.02	2.58
2.357	0	0.28	76.61	2.59
2.359	0	0.28	73.72	2.59
2.362	0	0.28	71.72	2.58
2.364	0	0.28	69.05	2.61
2.367	0	0.28	66.68	2.57
2.369	0	0.28	64.21	2.59
2.372	0	0.28	62.2	2.61
2.375	0	0.28	60.03	2.59
2.377	0	0.28	57.67	2.62
2.38	0	0.28	55.67	2.6
2.382	0	0.28	53.9	2.58
2.385	0	0.28	51.57	2.6
2.387	0	0.28	49.6	2.57
2.39	0	0.28	47.72	2.56
2.393	0	0.28	45.91	2.53
2.395	0	0.28	43.81	2.51
2.398	0	0.28	41.82	2.5
2.4	0	0.28	40	2.45
2.403	0	0.28	38.1	2.47
2.405	0	0.28	36.3	2.49
2.408	0	0.28	34.86	2.47
2.41	0	0.28	33.59	2.48
2.413	0	0.28	32.22	2.51
2.416	0	0.28	30.8	2.52
2.418	0	0.28	29.65	2.54
2.421	0	0.28	28.39	2.55
2.423	0	0.28	27.23	2.62
2.426	0	0.28	26.04	2.62
2.428	0	0.28	25.17	2.67
2.431	0	0.28	24.4	2.69
2.434	0	0.28	23.55	2.69
2.436	0	0.28	22.75	2.68
2.439	0	0.28	22.19	2.69
2.441	0	0.28	21.55	2.68
2.444	0	0.28	21.11	2.66
2.446	0	0.28	20.68	2.6
2.449	0	0.28	20.32	2.6
2.451	0	0.28	20.04	2.56
2.454	0	0.28	19.91	2.56
2.457	0	0.28	19.85	2.57
2.459	0	0.28	19.86	2.58
2.462	0	0.28	19.89	2.56
2.464	0	0.28	20.02	2.6
2.467	0	0.28	19.97	2.61
2.469	0	0.28	19.91	2.62
2.472	0	0.28	19.69	2.64
2.474	0	0.28	19.17	2.68
2.477	0	0.28	18.55	2.69
2.48	0	0.28	17.88	2.74
2.482	0	0.28	17.11	2.71
2.485	0	0.28	16.15	2.73
2.487	0	0.28	15	2.69
2.49	0	0.28	13.86	2.69
2.492	0	0.28	12.67	2.67
2.495	0	0.28	11.54	2.62
2.498	0	0.28	10.41	2.6
2.5	0	0.28	9.22	2.63
2.503	0	0.28	8.09	2.63
2.505	0	0.28	6.99	2.66
2.508	0	0.28	6.09	2.67
2.51	0	0.28	5.35	2.71
2.513	0	0.28	4.72	2.71
2.515	0	0.28	4.17	2.75
2.518	0	0.28	3.71	2.75
2.521	0	0.28	3.4	2.72
2.523	0	0.28	3.16	2.73
2.526	0	0.28	2.98	2.7
2.528	0	0.28	2.87	2.68
2.531	0	0.28	2.73	2.65
2.533	0	0.28	2.61	2.63
2.536	0	0.28	2.51	2.57
2.539	0	0.28	2.46	2.51
2.541	0	0.28	2.37	2.5
2.544	0	0.28	2.28	2.48
2.546	0	0.28	2.22	2.43
2.549	0	0.28	2.17	2.46
2.551	0	0.28	2.13	2.45
2.554	0	0.28	2.1	2.47
2.556	0	0.28	2.09	2.48
2.559	0	0.28	2.08	2.54
2.562	0	0.28	2.05	2.56
2.564	0	0.28	2.04	2.59
2.567	0	0.28	2.04	2.61
2.569	0	0.28	2	2.59
2.572	0	0.28	1.96	2.55
2.574	0	0.28	1.91	2.56
2.577	0	0.28	1.87	2.57
2.58	0	0.28	1.86	2.54
2.582	0	0.28	1.85	2.5
2.585	0	0.28	1.82	2.51
2.587	0	0.28	1.81	2.45
2.59	0	0.28	1.81	2.46
2.592	0	0.28	1.79	2.46
2.595	0	0.28	1.77	2.46
2.597	0	0.28	1.77	2.48
2.6	0	0.28	1.78	2.49
2.603	0	0.28	1.73	2.51
2.605	0	0.28	1.73	2.52
2.608	0	0.28	1.76	2.56
2.61	0	0.28	1.76	2.61
2.613	0	0.28	1.75	2.6
2.615	0	0.28	1.74	2.64
2.618	0	0.28	1.74	2.64
2.621	0	0.28	1.72	2.63
2.623	0	0.28	1.72	2.65
2.626	0	0.28	1.72	2.63
2.628	0	0.28	1.71	2.61
2.631	0	0.28	1.67	2.56
2.633	0	0.28	1.69	2.56
2.636	0	0.28	1.67	2.54
2.638	0	0.28	1.67	2.55
2.641	0	0.28	1.65	2.55
2.644	0	0.28	1.65	2.56
2.646	0	0.28	1.6	2.53
2.649	0	0.28	1.6	2.57
2.651	0	0.28	1.58	2.59
2.654	0	0.28	1.59	2.6
2.656	0	0.28	1.57	2.59
2.659	0	0.28	1.58	2.58
2.661	0	0.28	1.57	2.57
2.664	0	0.28	1.57	2.58
2.667	0	0.28	1.57	2.57
2.669	0	0.28	1.58	2.54
2.672	0	0.28	1.56	2.54
2.674	0	0.28	1.57	2.53
2.677	0	0.28	1.55	2.57
2.679	0	0.29	1.57	2.57
2.682	0	0.28	1.54	2.59
2.685	0	0.28	1.54	2.6
2.687	0	0.28	1.52	2.6
2.69	0	0.28	1.51	2.62
2.692	0	0.28	1.51	2.67
2.695	0	0.28	1.5	2.66
2.697	0	0.28	1.48	2.68
2.7	0	0.28	1.48	2.66
2.702	0	0.28	1.47	2.66
2.705	0	0.28	1.51	2.7
2.708	0	0.28	1.52	2.69
2.71	0	0.28	1.54	2.72
2.713	0	0.28	1.55	2.73
2.715	0	0.28	1.53	2.7
2.718	0	0.28	1.54	2.67
2.72	0	0.28	1.53	2.68
2.723	0	0.28	1.52	2.64
2.726	0	0.28	1.51	2.59
2.728	0	0.28	1.51	2.54
2.731	0	0.28	1.5	2.55
2.733	0	0.28	1.5	2.55
2.736	0	0.28	1.51	2.56
2.738	0	0.28	1.51	2.59
2.741	0	0.28	1.51	2.62
2.743	0	0.28	1.52	2.61
2.746	0	0.28	1.5	2.6
2.749	0	0.28	1.51	2.62
2.751	0	0.28	1.49	2.63
2.754	0	0.28	1.48	2.63
2.756	0	0.28	1.48	2.59
2.759	0	0.28	1.47	2.59
2.761	0	0.28	1.48	2.63
2.764	0	0.28	1.46	2.66
2.767	0	0.28	1.46	2.63
2.769	0	0.28	1.46	2.65
2.772	0	0.28	1.45	2.63
2.774	0	0.28	1.44	2.59
2.777	0	0.28	1.44	2.56
2.779	0	0.28	1.45	2.57
2.782	0	0.28	1.45	2.55
2.784	0	0.28	1.43	2.5
2.787	0	0.28	1.42	2.47
2.79	0	0.28	1.4	2.5
2.792	0	0.28	1.38	2.52
2.795	0	0.28	1.37	2.54
2.797	0	0.28	1.36	2.61
2.8	0	0.28	1.34	2.62
2.802	0	0.28	1.32	2.62
2.805	0	0.28	1.31	2.62
2.807	0	0.28	1.3	2.66
2.81	0	0.28	1.29	2.7
2.813	0	0.28	1.28	2.72
2.815	0	0.28	1.26	2.7
2.818	0	0.28	1.25	2.65
2.82	0	0.28	1.25	2.56
2.823	0	0.28	1.24	2.56
2.825	0	0.28	1.25	2.54
2.828	0	0.28	1.27	2.53
2.831	0	0.28	1.28	2.52
2.833	0	0.28	1.29	2.49
2.836	0	0.28	1.29	2.5
2.838	0	0.28	1.28	2.52
2.841	0	0.28	1.25	2.52
2.843	0	0.28	1.25	2.59
2.846	0	0.28	1.27	2.58
2.848	0	0.28	1.24	2.61
2.851	0	0.28	1.23	2.65
2.854	0	0.28	1.24	2.64
2.856	0	0.29	1.25	2.66
2.859	0	0.29	1.25	2.64
2.861	0	0.29	1.28	2.67
2.864	0	0.29	1.29	2.7
2.866	0	0.29	1.29	2.64
2.869	0	0.29	1.27	2.61
2.872	0	0.3	1.29	2.57
2.874	0	0.3	1.28	2.54
2.877	0	0.3	1.26	2.59
2.879	0	0.3	1.25	2.59
2.882	0	0.3	1.24	2.6
2.884	0	0.3	1.21	2.61
2.887	0	0.3	1.22	2.64
2.889	0	0.3	1.22	2.68
2.892	0	0.31	1.21	2.68
2.895	0	0.31	1.21	2.69
2.897	0	0.31	1.21	2.67
2.9	0	0.31	1.22	2.64
2.902	0	0.31	1.21	2.67
2.905	0	0.31	1.23	2.66
2.907	0	0.31	1.23	2.63
2.91	0	0.31	1.24	2.6
2.913	0	0.31	1.22	2.62
2.915	0	0.31	1.25	2.64
2.918	0	0.31	1.25	2.65
2.92	0	0.31	1.26	2.65
2.923	0	0.31	1.26	2.6
2.925	0	0.31	1.27	2.55
2.928	0	0.31	1.26	2.51
2.93	0	0.31	1.28	2.52
2.933	0	0.31	1.28	2.55
2.936	0	0.31	1.29	2.47
2.938	0	0.31	1.3	2.46
2.941	0	0.31	1.32	2.43
2.943	0	0.31	1.31	2.41
2.946	0	0.31	1.33	2.45
2.948	0	0.31	1.32	2.43
2.951	0	0.31	1.33	2.46
2.954	0	0.31	1.3	2.45
2.956	0	0.31	1.27	2.4
2.959	0	0.31	1.26	2.45
2.961	0	0.31	1.24	2.45
2.964	0	0.31	1.23	2.49
2.966	0	0.31	1.24	2.51
2.969	0	0.31	1.21	2.52
2.971	0	0.31	1.21	2.56
2.974	0	0.31	1.22	2.56
2.977	0	0.31	1.23	2.56
2.979	0	0.31	1.25	2.54
2.982	0	0.31	1.24	2.51
2.984	0	0.31	1.24	2.48
2.987	0	0.31	1.23	2.46
2.989	0	0.31	1.23	2.5
2.992	0	0.31	1.25	2.51
2.994	0	0.31	1.25	2.5
2.997	0	0.31	1.23	2.5
3	0	0.31	1.22	2.52
3.002	0	0.31	1.2	2.54
3.005	0	0.31	1.2	2.53
3.007	0	0.31	1.21	2.51
3.01	0	0.31	1.19	2.48
3.012	0	0.31	1.21	2.47
3.015	0	0.31	1.19	2.46
3.018	0	0.31	1.18	2.51
3.02	0	0.31	1.18	2.52
3.023	0	0.31	1.17	2.52
3.025	0	0.31	1.17	2.54
3.028	0	0.31	1.17	2.58
3.03	0	0.31	1.14	2.59
3.033	0	0.31	1.14	2.63
3.035	0	0.31	1.13	2.65
3.038	0	0.31	1.12	2.63
3.041	0	0.31	1.12	2.56
3.043	0	0.31	1.14	2.59
3.046	0	0.31	1.16	2.55
3.048	0	0.31	1.14	2.51
3.051	0	0.31	1.14	2.52
3.053	0	0.31	1.14	2.52
3.056	0	0.31	1.13	2.45
3.059	0	0.31	1.12	2.44
3.061	0	0.31	1.13	2.46
3.064	0	0.31	1.13	2.51
3.066	0	0.31	1.1	2.5
3.069	0	0.31	1.12	2.51
3.071	0	0.31	1.14	2.54
3.074	0	0.31	1.15	2.5
3.076	0	0.31	1.16	2.49
3.079	0	0.31	1.18	2.51
3.082	0	0.31	1.18	2.47
3.084	0	0.31	1.2	2.47
3.087	0	0.31	1.21	2.46
3.089	0	0.31	1.22	2.48
3.092	0	0.31	1.21	2.47
3.094	0	0.31	1.2	2.46
3.097	0	0.31	1.21	2.46
3.1	0	0.31	1.23	2.46
3.102	0	0.31	1.23	2.46
3.105	0	0.31	1.24	2.49
3.107	0	0.31	1.24	2.52
3.11	0	0.31	1.24	2.54
3.112	0	0.31	1.25	2.53
3.115	0	0.31	1.25	2.55
3.117	0	0.31	1.24	2.57
3.12	0	0.31	1.21	2.54
3.123	0	0.31	1.19	2.53
3.125	0	0.31	1.18	2.52
3.128	0	0.31	1.16	2.53
3.13	0	0.31	1.16	2.51
3.133	0	0.31	1.15	2.51
3.135	0	0.31	1.12	2.53
3.138	0	0.31	1.12	2.54
3.14	0	0.31	1.15	2.54
3.143	0	0.31	1.19	2.56
3.146	0	0.31	1.18	2.55
3.148	0	0.31	1.19	2.56
3.151	0	0.31	1.2	2.52
3.153	0	0.31	1.2	2.49
3.156	0	0.31	1.21	2.5
3.158	0	0.31	1.2	2.48
3.161	0	0.31	1.21	2.5
3.164	0	0.31	1.18	2.54
3.166	0	0.31	1.17	2.54
3.169	0	0.31	1.2	2.55
3.171	0	0.31	1.2	2.56
3.174	0	0.31	1.2	2.59
3.176	0	0.31	1.2	2.62
3.179	0	0.31	1.2	2.62
3.181	0	0.31	1.21	2.63
3.184	0	0.31	1.21	2.63
3.187	0	0.31	1.21	2.56
3.189	0	0.31	1.21	2.53
3.192	0	0.31	1.19	2.53
3.194	0	0.31	1.21	2.48
3.197	0	0.31	1.21	2.42
3.199	0	0.31	1.21	2.37
3.202	0	0.31	1.22	2.35
3.205	0	0.31	1.22	2.34
3.207	0	0.31	1.21	2.31
3.21	0	0.31	1.21	2.32
3.212	0	0.31	1.21	2.34
3.215	0	0.31	1.2	2.36
3.217	0	0.31	1.22	2.37
3.22	0	0.31	1.22	2.4
3.222	0	0.31	1.22	2.41
3.225	0	0.31	1.23	2.4
3.228	0	0.31	1.24	2.45
3.23	0	0.31	1.25	2.47
3.233	0	0.31	1.23	2.51
3.235	0	0.31	1.21	2.52
3.238	0	0.31	1.21	2.52
3.24	0	0.31	1.18	2.57
3.243	0	0.31	1.18	2.59
3.246	0	0.31	1.19	2.62
3.248	0	0.31	1.18	2.64
3.251	0	0.31	1.18	2.64
3.253	0	0.31	1.19	2.63
3.256	0	0.31	1.18	2.64
3.258	0	0.31	1.17	2.63
3.261	0	0.31	1.16	2.63
3.263	0	0.31	1.16	2.56
3.266	0	0.31	1.15	2.53
3.269	0	0.31	1.13	2.49
3.271	0	0.31	1.14	2.45
3.274	0	0.31	1.13	2.44
3.276	0	0.31	1.12	2.46
3.279	0	0.31	1.15	2.49
3.281	0	0.31	1.13	2.48
3.284	0	0.31	1.14	2.45
3.287	0	0.31	1.13	2.49
3.289	0	0.31	1.13	2.48
3.292	0	0.31	1.15	2.46
3.294	0	0.31	1.16	2.49
3.297	0	0.31	1.17	2.49
3.299	0	0.31	1.21	2.45
3.302	0	0.31	1.2	2.41
3.304	0	0.31	1.25	2.49
3.307	0	0.31	1.26	2.49
3.31	0	0.31	1.27	2.51
3.312	0	0.31	1.26	2.55
3.315	0	0.31	1.23	2.55
3.317	0	0.31	1.21	2.52
3.32	0	0.31	1.19	2.49
3.322	0	0.31	1.18	2.53
3.325	0	0.31	1.2	2.54
3.327	0	0.31	1.18	2.53
3.33	0	0.31	1.19	2.53
3.333	0	0.31	1.19	2.53
3.335	0	0.31	1.21	2.54
3.338	0	0.31	1.22	2.54
3.34	0	0.31	1.24	2.57
3.343	0	0.31	1.25	2.59
3.345	0	0.31	1.23	2.55
3.348	0	0.31	1.2	2.57
3.351	0	0.31	1.2	2.53
3.353	0	0.31	1.19	2.53
3.356	0	0.31	1.18	2.51
3.358	0	0.31	1.16	2.53
3.361	0	0.31	1.16	2.53
3.363	0	0.31	1.15	2.53
3.366	0	0.31	1.14	2.56
3.368	0	0.31	1.14	2.58
3.371	0	0.31	1.14	2.59
3.374	0	0.31	1.15	2.61
3.376	0	0.31	1.14	2.63
3.379	0	0.31	1.11	2.6
3.381	0	0.31	1.12	2.55
3.384	0	0.31	1.15	2.54
3.386	0	0.31	1.15	2.52
3.389	0	0.31	1.17	2.48
3.392	0	0.31	1.16	2.48
3.394	0	0.31	1.19	2.48
3.397	0	0.31	1.16	2.48
3.399	0	0.31	1.18	2.51
3.402	0	0.31	1.2	2.53
3.404	0	0.31	1.18	2.57
3.407	0	0.31	1.16	2.59
3.409	0	0.31	1.16	2.6
3.412	0	0.31	1.16	2.59
3.415	0	0.31	1.18	2.56
3.417	0	0.31	1.17	2.53
3.42	0	0.31	1.19	2.52
3.422	0	0.31	1.18	2.52
3.425	0	0.31	1.17	2.52
3.427	0	0.31	1.17	2.51
3.43	0	0.31	1.17	2.52
3.433	0	0.31	1.17	2.5
3.435	0	0.31	1.18	2.48
3.438	0	0.31	1.16	2.49
3.44	0	0.31	1.19	2.46
3.443	0	0.31	1.18	2.48
3.445	0	0.31	1.21	2.44
3.448	0	0.31	1.24	2.42
3.45	0	0.31	1.26	2.41
3.453	0	0.31	1.23	2.4
3.456	0	0.31	1.22	2.42
3.458	0	0.31	1.2	2.45
3.461	0	0.31	1.2	2.45
3.463	0	0.31	1.16	2.45
3.466	0	0.31	1.18	2.41
3.468	0	0.31	1.14	2.39
3.471	0	0.31	1.11	2.41
3.474	0	0.31	1.11	2.41
3.476	0	0.31	1.13	2.39
3.479	0	0.31	1.15	2.35
3.481	0	0.31	1.16	2.36
3.484	0	0.31	1.16	2.36
3.486	0	0.31	1.17	2.4
3.489	0	0.31	1.15	2.41
3.491	0	0.31	1.19	2.45
3.494	0	0.31	1.2	2.43
3.497	0	0.31	1.2	2.44
3.499	0	0.31	1.2	2.46
3.502	0	0.31	1.18	2.53
3.504	0	0.31	1.18	2.53
3.507	0	0.31	1.18	2.54
3.509	0	0.31	1.16	2.53
3.512	0	0.31	1.17	2.51
3.514	0	0.31	1.14	2.5
3.517	0	0.31	1.14	2.53
3.52	0	0.31	1.12	2.51
3.522	0	0.31	1.11	2.51
3.525	0	0.31	1.11	2.5
3.527	0	0.31	1.1	2.5
3.53	0	0.31	1.11	2.51
3.532	0	0.31	1.12	2.51
3.535	0	0.31	1.13	2.53
3.538	0	0.31	1.15	2.56
3.54	0	0.31	1.16	2.55
3.543	0	0.31	1.16	2.57
3.545	0	0.31	1.19	2.56
3.548	0	0.31	1.19	2.56
3.55	0	0.31	1.2	2.54
3.553	0	0.31	1.19	2.53
3.555	0	0.31	1.17	2.53
3.558	0	0.31	1.18	2.53
3.561	0	0.31	1.15	2.48
3.563	0	0.31	1.13	2.47
3.566	0	0.31	1.15	2.47
3.568	0	0.31	1.13	2.46
3.571	0	0.31	1.12	2.44
3.573	0	0.31	1.13	2.45
3.576	0	0.31	1.14	2.45
3.579	0	0.31	1.15	2.46
3.581	0	0.31	1.15	2.46
3.584	0	0.31	1.16	2.48
3.586	0	0.31	1.18	2.5
3.589	0	0.31	1.18	2.5
3.591	0	0.31	1.19	2.55
3.594	0	0.31	1.2	2.57
3.596	0	0.31	1.18	2.57
3.599	0	0.31	1.16	2.61
3.602	0	0.31	1.16	2.61
3.604	0	0.31	1.15	2.62
3.607	0	0.31	1.15	2.61
3.609	0	0.31	1.13	2.6
3.612	0	0.31	1.14	2.61
3.614	0	0.31	1.15	2.62
3.617	0	0.31	1.16	2.6
3.62	0	0.31	1.18	2.59
3.622	0	0.31	1.2	2.58
3.625	0	0.31	1.21	2.57
3.627	0	0.31	1.21	2.55
3.63	0	0.31	1.21	2.59
3.632	0	0.31	1.21	2.61
3.635	0	0.31	1.2	2.57
3.637	0	0.31	1.19	2.56
3.64	0	0.31	1.16	2.58
3.643	0	0.31	1.18	2.62
3.645	0	0.31	1.18	2.6
3.648	0	0.31	1.18	2.59
3.65	0	0.31	1.18	2.58
3.653	0	0.31	1.19	2.55
3.655	0	0.31	1.2	2.49
3.658	0	0.31	1.19	2.49
3.66	0	0.31	1.19	2.45
3.663	0	0.31	1.19	2.49
3.666	0	0.31	1.17	2.47
3.668	0	0.31	1.15	2.49
3.671	0	0.31	1.13	2.52
3.673	0	0.31	1.14	2.55
3.676	0	0.31	1.14	2.55
3.678	0	0.31	1.13	2.57
3.681	0	0.31	1.13	2.58
3.684	0	0.31	1.14	2.58
3.686	0	0.31	1.12	2.53
3.689	0	0.31	1.1	2.51
3.691	0	0.31	1.11	2.52
3.694	0	0.31	1.11	2.5
3.696	0	0.31	1.11	2.52
3.699	0	0.31	1.11	2.52
3.701	0	0.31	1.13	2.55
3.704	0	0.31	1.14	2.55
3.707	0	0.31	1.13	2.57
3.709	0	0.31	1.16	2.54
3.712	0	0.31	1.18	2.55
3.714	0	0.31	1.17	2.57
3.717	0	0.31	1.16	2.57
3.719	0	0.31	1.13	2.52
3.722	0	0.31	1.14	2.52
3.725	0	0.31	1.14	2.49
3.727	0	0.31	1.14	2.45
3.73	0	0.31	1.14	2.44
3.732	0	0.31	1.14	2.47
3.735	0	0.31	1.14	2.48
3.737	0	0.31	1.14	2.45
3.74	0	0.31	1.16	2.48
3.742	0	0.31	1.17	2.47
3.745	0	0.31	1.17	2.44
3.748	0	0.31	1.16	2.45
3.75	0	0.31	1.16	2.48
3.753	0	0.31	1.17	2.46
3.755	0	0.31	1.17	2.47
3.758	0	0.31	1.15	2.46
3.76	0	0.31	1.13	2.49
3.763	0	0.31	1.12	2.49
3.766	0	0.31	1.12	2.57
3.768	0	0.31	1.11	2.6
3.771	0	0.31	1.12	2.58
3.773	0	0.31	1.12	2.55
3.776	0	0.31	1.11	2.52
3.778	0	0.31	1.09	2.49
3.781	0	0.31	1.11	2.45
3.783	0	0.31	1.1	2.39
3.786	0	0.31	1.11	2.36
3.789	0	0.31	1.09	2.34
3.791	0	0.31	1.11	2.31
3.794	0	0.31	1.12	2.3
3.796	0	0.31	1.11	2.32
3.799	0	0.31	1.12	2.37
3.801	0	0.31	1.13	2.38
3.804	0	0.31	1.14	2.41
3.807	0	0.31	1.16	2.38
3.809	0	0.31	1.16	2.38
3.812	0	0.31	1.18	2.36
3.814	0	0.31	1.14	2.37
3.817	0	0.31	1.13	2.41
3.819	0	0.31	1.14	2.4
3.822	0	0.31	1.14	2.4
3.824	0	0.31	1.13	2.4
3.827	0	0.31	1.12	2.4
3.83	0	0.31	1.11	2.46
3.832	0	0.31	1.11	2.47
3.835	0	0.31	1.09	2.49
3.837	0	0.31	1.12	2.51
3.84	0	0.31	1.14	2.52
3.842	0	0.31	1.13	2.51
3.845	0	0.31	1.14	2.48
3.847	0	0.31	1.12	2.47
3.85	0	0.31	1.11	2.46
3.853	0	0.31	1.12	2.45
3.855	0	0.31	1.1	2.42
3.858	0	0.31	1.11	2.4
3.86	0	0.31	1.09	2.4
3.863	0	0.31	1.06	2.4
3.865	0	0.31	1.08	2.41
3.868	0	0.31	1.09	2.4
3.871	0	0.31	1.1	2.42
3.873	0	0.31	1.1	2.41
3.876	0	0.31	1.07	2.42
3.878	0	0.31	1.09	2.42
3.881	0	0.31	1.08	2.44
3.883	0	0.31	1.11	2.41
3.886	0	0.31	1.13	2.36
3.888	0	0.31	1.14	2.36
3.891	0	0.31	1.13	2.42
3.894	0	0.31	1.16	2.42
3.896	0	0.31	1.16	2.42
3.899	0	0.31	1.17	2.42
3.901	0	0.31	1.19	2.41
3.904	0	0.31	1.19	2.4
3.906	0	0.31	1.15	2.44
3.909	0	0.31	1.12	2.46
3.912	0	0.31	1.11	2.39
3.914	0	0.31	1.12	2.37
3.917	0	0.31	1.11	2.38
3.919	0	0.31	1.11	2.42
3.922	0	0.31	1.13	2.43
3.924	0	0.31	1.1	2.47
3.927	0	0.31	1.12	2.53
3.929	0	0.31	1.14	2.53
3.932	0	0.31	1.16	2.57
3.935	0	0.31	1.15	2.6
3.937	0	0.31	1.14	2.55
3.94	0	0.31	1.12	2.51
3.942	0	0.31	1.1	2.47
3.945	0	0.31	1.1	2.44
3.947	0	0.31	1.11	2.39
3.95	0	0.31	1.1	2.34
3.953	0	0.31	1.1	2.34
3.955	0	0.31	1.1	2.36
3.958	0	0.31	1.12	2.37
3.96	0	0.31	1.12	2.43
3.963	0	0.31	1.12	2.46
3.965	0	0.31	1.15	2.46
3.968	0	0.31	1.14	2.47
3.97	0	0.31	1.13	2.51
3.973	0	0.31	1.14	2.53
3.976	0	0.31	1.14	2.55
3.978	0	0.31	1.14	2.56
3.981	0	0.31	1.12	2.6
3.983	0	0.31	1.15	2.58
3.986	0	0.31	1.17	2.6
3.988	0	0.31	1.16	2.6
3.991	0	0.31	1.17	2.65
3.993	0	0.31	1.2	2.66
3.996	0	0.31	1.2	2.67
3.999	0	0.31	1.19	2.64
4.001	0	0.32	1.17	2.62
4.004	0	0.32	1.17	2.6
4.006	0	0.32	1.16	2.6
4.009	0	0.32	1.14	2.59
4.011	0	0.32	1.14	2.59
4.014	0	0.32	1.13	2.58
4.017	0	0.32	1.12	2.53
4.019	0	0.32	1.13	2.5
4.022	0	0.32	1.14	2.57
4.024	0	0.32	1.16	2.57
4.027	0	0.32	1.17	2.57
4.029	0	0.32	1.17	2.54
4.032	0	0.32	1.18	2.53
4.034	0	0.32	1.19	2.54
4.037	0	0.32	1.2	2.5
4.04	0	0.32	1.18	2.52
4.042	0	0.32	1.17	2.52
4.045	0	0.32	1.17	2.44
4.047	0	0.32	1.16	2.45
4.05	0	0.32	1.17	2.45
4.052	0	0.32	1.16	2.51
4.055	0	0.32	1.19	2.51
4.058	0	0.32	1.19	2.49
4.06	0	0.32	1.19	2.5
4.063	0	0.32	1.22	2.51
4.065	0	0.32	1.22	2.52
4.068	0	0.32	1.24	2.52
4.07	0	0.32	1.22	2.49
4.073	0	0.32	1.19	2.47
4.075	0	0.32	1.19	2.47
4.078	0	0.32	1.17	2.46
4.081	0	0.32	1.16	2.44
4.083	0	0.32	1.17	2.43
4.086	0	0.32	1.16	2.47
4.088	0	0.32	1.17	2.44
4.091	0	0.32	1.16	2.5
4.093	0	0.32	1.19	2.52
4.096	0	0.32	1.18	2.49
4.099	0	0.32	1.19	2.48
4.101	0	0.32	1.19	2.53
4.104	0	0.32	1.18	2.54
4.106	0	0.32	1.2	2.53
4.109	0	0.32	1.22	2.49
4.111	0	0.32	1.25	2.52
4.114	0	0.32	1.27	2.51
4.116	0	0.32	1.28	2.49
4.119	0	0.32	1.29	2.52
4.122	0	0.32	1.3	2.51
4.124	0	0.32	1.31	2.5
4.127	0	0.32	1.3	2.57
4.129	0	0.32	1.29	2.61
4.132	0	0.32	1.28	2.64
4.134	0	0.32	1.26	2.67
4.137	0	0.32	1.26	2.68
4.14	0	0.32	1.3	2.76
4.142	0	0.33	1.34	2.8
4.145	0	0.33	1.33	2.78
4.147	0	0.34	1.34	2.76
4.15	0	0.34	1.34	2.75
4.152	0	0.35	1.33	2.74
4.155	0	0.35	1.35	2.74
4.157	0	0.35	1.36	2.7
4.16	0	0.36	1.35	2.72
4.163	0	0.37	1.35	2.73
4.165	0	0.39	1.35	2.75
4.168	0	0.4	1.37	2.79
4.17	0	0.41	1.38	2.83
4.173	0	0.42	1.42	2.82
4.175	0	0.43	1.44	2.84
4.178	0	0.44	1.43	2.84
4.18	0	0.44	1.43	2.89
4.183	0	0.45	1.45	2.88
4.186	0	0.46	1.44	2.85
4.188	0	0.47	1.44	2.86
4.191	0	0.48	1.45	2.87
4.193	0	0.49	1.49	2.88
4.196	0	0.51	1.49	2.87
4.198	0	0.54	1.48	2.88
4.201	0	0.56	1.48	2.88
4.204	0	0.59	1.49	2.88
4.206	0	0.62	1.51	2.87
4.209	0	0.63	1.51	2.87
4.211	0	0.65	1.54	2.86
4.214	0	0.68	1.54	2.86
4.216	0	0.71	1.53	2.86
4.219	0	0.76	1.55	2.86
4.221	0	0.79	1.57	2.86
4.224	0	0.83	1.57	2.86
4.227	0	0.88	1.56	2.86
4.229	0	0.92	1.54	2.86
4.232	0	0.95	1.53	2.86
4.234	0	1.03	1.5	2.86
4.237	0	1.07	1.48	2.86
4.239	0	1.12	1.51	2.86
4.242	0	1.17	1.53	2.86
4.245	0	1.19	1.52	2.85
4.247	0	1.26	1.55	2.85
4.25	0	1.31	1.59	2.85
4.252	0	1.32	1.63	2.85
4.255	0	1.4	1.66	2.85
4.257	0	1.47	1.7	2.85
4.26	0	1.59	1.72	2.85
4.262	0	1.7	1.72	2.85
4.265	0	1.76	1.73	2.85
4.268	0	1.83	1.78	2.85
4.27	0	1.89	1.8	2.85
4.273	0	1.93	1.82	2.85
4.275	0	1.99	1.85	2.85
4.278	0	2.09	1.87	2.85
4.28	0	2.16	1.91	2.85
4.283	0	2.27	1.96	2.85
4.286	0	2.41	2	2.84
4.288	0	2.5	2.02	2.84
4.291	0	2.63	2.05	2.84
4.293	0	2.75	2.1	2.84
4.296	0	2.79	2.18	2.84
4.298	0	2.91	2.23	2.83
4.301	0	3.57	2.32	2.83
4.303	0	3.57	2.39	2.83
4.306	0	3.57	2.48	2.83
4.309	0	3.72	2.61	2.82
4.311	0	3.72	2.76	2.82
4.314	0	3.9	2.94	2.82
4.316	0	4.23	3.06	2.82
4.319	0	5.69	3.23	2.82
4.321	0	5.72	3.42	2.82
4.324	0	6.21	3.59	2.82
4.326	0	6.35	3.74	2.58
4.329	0	6.85	3.83	2.29
4.332	0	7.12	3.84	2.04
4.334	0	7.86	3.84	1.8
4.337	0	8.21	3.77	1.62
4.339	0	8.88	3.71	1.49
4.342	0	9.23	3.57	1.39
4.344	0	9.87	3.44	1.35
4.347	0	10.77	3.3	1.32
4.35	0	19.1	3.2	1.28
4.352	0	30.04	3.1	1.3
4.355	0	41.35	3.03	1.31
4.357	0	54.71	2.96	1.3
4.36	0.01	68.26	2.95	1.31
4.362	0.01	78.44	2.93	1.29
4.365	0.01	86.8	2.92	1.3
4.367	0.01	93.9	2.87	1.28
4.37	0.01	97.76	2.84	1.26
4.373	0.01	99.79	2.8	1.23
4.375	0.01	100	2.74	1.19
4.378	0.01	95.9	2.67	1.16
4.38	0.01	91.76	2.58	1.17
4.383	0.01	83.98	2.5	1.15
4.385	0.01	73.84	2.42	1.13
4.388	0.01	65.07	2.32	1.11
4.391	0.01	58.17	2.27	1.08
4.393	0.01	48.66	2.17	1.06
4.396	0	42.05	2.11	1.03
4.398	0	34.95	2.06	1.02
4.401	0	28.46	2	0.98
4.403	0	22.99	1.95	0.94
4.406	0	17.68	1.87	0.92
4.408	0	12.62	1.8	0.9
4.411	0	10.06	1.76	0.85
4.414	0	7.8	1.68	0.85
4.416	0	6.65	1.63	0.85
4.419	0	5.6	1.55	0.85
4.421	0.01	4.82	1.49	0.85
4.424	0	4.43	1.43	0.85
4.426	0	4.02	1.38	0.85
4.429	0	3.65	1.35	0.85
4.432	0	3.42	1.32	0.85
4.434	0	3.19	1.28	0.85
4.437	0	3.13	1.27	0.85
4.439	0.01	3.02	1.27	0.85
4.442	0	2.96	1.28	0.85
4.444	0.01	2.93	1.3	0.85
4.447	0.01	2.86	1.28	0.85
4.449	0.01	2.76	1.27	0.85
4.452	0.01	2.62	1.27	0.85
4.455	0.01	2.46	1.27	0.85
4.457	0.01	2.36	1.25	0.85
4.46	0.01	2.21	1.27	0.85
4.462	0.01	2.05	1.28	0.85
4.465	0.01	1.91	1.27	0.85
4.467	0.01	1.82	1.24	0.85
4.47	0.01	1.7	1.25	0.85
4.473	0.01	1.63	1.24	0.85
4.475	0.01	1.6	1.23	0.85
4.478	0.01	1.61	1.21	0.85
4.48	0.01	1.59	1.21	0.85
4.483	0.01	1.58	1.17	0.85
4.485	0.01	1.54	1.14	0.85
4.488	0.01	1.5	1.11	0.85
4.49	0.01	1.43	1.1	0.85
4.493	0.01	1.39	1.06	0.85
4.496	0.01	1.35	1.02	0.85
4.498	0.01	1.35	0.98	0.85
4.501	0.01	1.32	0.93	0.85
4.503	0.01	1.3	0.88	0.85
4.506	0.01	1.31	0.85	0.85
4.508	0.01	1.36	0.81	0.85
4.511	0.01	1.34	0.79	0.85
4.513	0.01	1.33	0.77	0.85
4.516	0.01	1.3	0.76	0.85
4.519	0.01	1.3	0.73	0.85
4.521	0.01	1.31	0.74	0.85
4.524	0.01	1.28	0.73	0.85
4.526	0.01	1.24	0.71	0.85
4.529	0.01	1.24	0.69	0.85
4.531	0.01	1.22	0.7	0.85
4.534	0.01	1.19	0.68	0.85
4.537	0.02	1.15	0.67	0.85
4.539	0.02	1.11	0.66	0.85
4.542	0.02	1.08	0.66	0.85
4.544	0.02	1.06	0.64	0.85
4.547	0.02	1.04	0.63	0.85
4.549	0.02	1.04	0.64	0.85
4.552	0.02	1.06	0.63	0.85
4.554	0.02	1.05	0.62	0.85
4.557	0.02	1.06	0.62	0.85
4.56	0.02	1.05	0.64	0.85
4.562	0.02	1.06	0.66	0.85
4.565	0.02	1.09	0.67	0.85
4.567	0.02	1.11	0.68	0.85
4.57	0.02	1.16	0.68	0.85
4.572	0.02	1.27	0.68	0.85
4.575	0.02	1.36	0.67	0.85
4.578	0.02	1.36	0.66	0.85
4.58	0.02	1.36	0.65	0.85
4.583	0.02	1.36	0.63	0.85
4.585	0.02	1.36	0.6	0.85
4.588	0.02	1.36	0.6	0.85
4.59	0.02	1.36	0.59	0.85
4.593	0.02	1.36	0.61	0.85
4.595	0.02	1.36	0.62	0.85
4.598	0.02	1.36	0.63	0.85
4.601	0.02	1.36	0.65	0.85
4.603	0.02	1.36	0.66	0.85
4.606	0.02	1.36	0.65	0.85
4.608	0.03	1.36	0.65	0.85
4.611	0.03	1.36	0.64	0.85
4.613	0.03	1.36	0.64	0.85
4.616	0.04	1.36	0.62	0.85
4.619	0.04	1.36	0.63	0.85
4.621	0.05	1.36	0.62	0.85
4.624	0.05	1.36	0.62	0.85
4.626	0.06	1.36	0.64	0.85
4.629	0.08	1.36	0.66	0.85
4.631	0.1	1.36	0.66	0.85
4.634	0.12	1.36	0.67	0.85
4.636	0.15	1.36	0.66	0.85
4.639	0.18	1.36	0.65	0.85
4.642	0.23	1.36	0.64	0.85
4.644	0.29	1.36	0.63	0.85
4.647	0.36	1.36	0.62	0.85
4.649	0.46	1.36	0.6	0.85
4.652	0.59	1.36	0.59	0.85
4.654	0.74	1.36	0.59	0.85
4.657	0.94	1.36	0.58	0.85
4.659	1.19	1.36	0.57	0.85
4.662	1.5	1.36	0.57	0.85
4.665	1.87	1.36	0.57	0.85
4.667	2.32	1.36	0.56	0.85
4.67	2.83	1.36	0.55	0.85
4.672	3.5	1.36	0.54	0.85
4.675	4.29	1.36	0.54	0.85
4.677	5.24	1.36	0.56	0.85
4.68	6.32	1.36	0.55	0.85
4.683	7.63	1.36	0.55	0.85
4.685	8.97	1.36	0.55	0.85
4.688	10.65	1.36	0.53	0.85
4.69	12.38	1.53	0.53	0.85
4.693	14.36	1.42	0.52	0.85
4.695	16.44	1.32	0.51	0.85
4.698	18.82	1.27	0.49	0.85
4.7	21.69	1.21	0.46	0.85
4.703	24.79	1.16	0.45	0.85
4.706	28.21	1.14	0.45	0.85
4.708	32.14	1.12	0.44	0.85
4.711	36.34	1.12	0.44	0.85
4.713	40.57	1.11	0.44	0.85
4.716	45.03	1.06	0.43	0.85
4.718	49.9	1.05	0.44	0.85
4.721	54.79	1.04	0.43	0.85
4.724	59.21	1.02	0.43	0.85
4.726	63.5	1.01	0.42	0.85
4.729	67.78	0.97	0.4	0.85
4.731	71.68	0.96	0.41	0.85
4.734	76.51	0.97	0.4	0.85
4.736	81.68	0.98	0.38	0.85
4.739	85.87	0.97	0.37	0.85
4.741	89.15	0.98	0.35	0.85
4.744	92.21	0.98	0.36	0.85
4.747	94.85	0.95	0.35	0.85
4.749	98.2	0.94	0.35	0.85
4.752	99.23	0.93	0.34	0.85
4.754	100	0.92	0.32	0.85
4.757	98.66	0.9	0.34	0.85
4.759	96.51	0.9	0.33	0.85
4.762	94.31	0.91	0.33	0.85
4.765	92.59	0.92	0.33	0.85
4.767	89.03	0.92	0.32	0.85
4.77	84.57	0.92	0.32	0.85
4.772	78.67	0.93	0.31	0.85
4.775	74.54	0.92	0.32	0.85
4.777	69.57	0.92	0.33	0.85
4.78	64.39	0.91	0.32	0.85
4.782	59.06	0.94	0.33	0.85
4.785	53.67	0.95	0.34	0.85
4.788	47.61	0.96	0.33	0.85
4.79	42.65	0.96	0.35	0.85
4.793	38.39	0.98	0.35	0.85
4.795	34	0.96	0.36	0.85
4.798	29.24	0.94	0.39	0.85
4.8	25.04	0.91	0.4	0.85
4.803	21.47	0.92	0.4	0.85
4.806	18.46	0.92	0.4	0.85
4.808	15.81	0.9	0.41	0.85
4.811	13.55	0.9	0.42	0.85
4.813	11.64	0.92	0.43	0.85
4.816	9.87	0.92	0.42	0.85
4.818	8.48	0.93	0.43	0.85
4.821	7.34	0.89	0.41	0.85
4.823	6.45	0.89	0.4	0.85
4.826	5.69	0.9	0.42	0.85
4.829	4.99	0.89	0.42	0.85
4.831	4.39	0.87	0.43	0.85
4.834	3.84	0.89	0.44	0.85
4.836	3.41	0.91	0.43	0.85
4.839	3.06	0.91	0.44	0.85
4.841	2.8	0.89	0.43	0.85
4.844	2.58	0.88	0.44	0.85
4.846	2.35	0.86	0.44	0.85
4.849	2.17	0.84	0.44	0.85
4.852	2.02	0.8	0.43	0.85
4.854	1.91	0.76	0.43	0.85
4.857	1.81	0.76	0.43	0.85
4.859	1.74	0.78	0.44	0.85
4.862	1.66	0.78	0.46	0.85
4.864	1.61	0.78	0.48	0.85
4.867	1.55	0.76	0.52	0.85
4.87	1.51	0.75	0.54	0.85
4.872	1.46	0.74	0.55	0.85
4.875	1.41	0.73	0.59	0.85
4.877	1.36	0.72	0.6	0.85
4.88	1.3	0.72	0.6	0.85
4.882	1.24	0.72	0.59	0.85
4.885	1.19	0.73	0.59	0.85
4.887	1.15	0.74	0.59	0.85
4.89	1.11	0.75	0.61	0.85
4.893	1.06	0.76	0.61	0.85
4.895	1.02	0.76	0.6	0.85
4.898	0.99	0.77	0.59	0.85
4.9	0.96	0.78	0.58	0.85
4.903	0.95	0.79	0.59	0.85
4.905	0.92	0.78	0.59	0.85
4.908	0.89	0.78	0.58	0.85
4.911	0.87	0.78	0.58	0.85
4.913	0.84	0.77	0.54	0.85
4.916	0.82	0.77	0.55	0.85
4.918	0.79	0.76	0.56	0.85
4.921	0.77	0.75	0.57	0.85
4.923	0.75	0.75	0.57	0.85
4.926	0.73	0.73	0.57	0.85
4.928	0.71	0.73	0.56	0.85
4.931	0.69	0.74	0.56	0.85
4.934	0.67	0.76	0.54	0.85
4.936	0.65	0.76	0.54	0.85
4.939	0.64	0.78	0.53	0.85
4.941	0.62	0.8	0.52	0.85
4.944	0.6	0.79	0.5	0.85
4.946	0.58	0.77	0.49	0.85
4.949	0.57	0.77	0.52	0.85
4.952	0.56	0.74	0.53	0.85
4.954	0.54	0.73	0.54	0.85
4.957	0.54	0.72	0.55	0.85
4.959	0.52	0.7	0.54	0.85
4.962	0.5	0.73	0.55	0.85
4.964	0.49	0.74	0.56	0.85
4.967	0.48	0.72	0.55	0.85
4.969	0.47	0.74	0.55	0.85
4.972	0.46	0.74	0.51	0.85
4.975	0.44	0.72	0.48	0.85
4.977	0.43	0.7	0.47	0.85
4.98	0.42	0.68	0.45	0.51
4.982	0.42	0.67	0.45	0.52
4.985	0.41	0.67	0.44	0.54
4.987	0.41	0.65	0.43	0.56
4.99	0.4	0.64	0.42	0.54
4.992	0.4	0.66	0.4	0.52
4.995	0.39	0.68	0.42	0.51
4.998	0.39	0.67	0.44	0.52
5	0.39	0.67	0.47	0.51
5.003	0.38	0.68	0.48	0.5
5.005	0.38	0.7	0.48	0.5
5.008	0.37	0.72	0.47	0.49
5.01	0.37	0.71	0.46	0.46
5.013	0.36	0.71	0.47	0.46
5.016	0.36	0.72	0.45	0.46
5.018	0.35	0.72	0.42	0.44
5.021	0.35	0.72	0.4	0.42
5.023	0.34	0.71	0.38	0.41
5.026	0.34	0.7	0.36	0.42
5.028	0.33	0.69	0.41	0.4
5.031	0.33	0.69	0.41	0.38
5.033	0.33	0.68	0.41	0.37
5.036	0.32	0.7	0.4	0.37
5.039	0.32	0.72	0.4	0.35
5.041	0.32	0.73	0.38	0.36
5.044	0.31	0.77	0.38	0.35
5.046	0.31	0.8	0.35	0.36
5.049	0.31	0.81	0.34	0.33
5.051	0.3	0.82	0.29	0.34
5.054	0.3	0.82	0.3	0.35
5.057	0.29	0.81	0.29	0.37
5.059	0.29	0.81	0.29	0.36
5.062	0.29	0.78	0.28	0.36
5.064	0.28	0.78	0.28	0.34
5.067	0.27	0.8	0.26	0.34
5.069	0.27	0.82	0.26	0.33
5.072	0.27	0.84	0.25	0.32
5.074	0.26	0.85	0.25	0.29
5.077	0.26	0.87	0.25	0.26
5.08	0.25	0.88	0.24	0.25
5.082	0.24	0.9	0.23	0.24
5.085	0.24	0.9	0.24	0.23
5.087	0.23	0.91	0.24	0.21
5.09	0.23	0.92	0.24	0.19
5.092	0.23	0.94	0.24	0.16
5.095	0.22	0.94	0.23	0.16
5.098	0.22	0.98	0.24	0.16
5.1	0.22	0.96	0.22	0.15
5.103	0.21	0.96	0.22	0.15
5.105	0.21	0.95	0.22	0.14
5.108	0.21	0.93	0.22	0.15
5.11	0.2	0.93	0.2	0.15
5.113	0.2	0.93	0.2	0.15
[truncated: 347 more rows]
