# Supplementary material for: HMBA ameliorates obesity by MYH9‐ and ACTG1‐dependent regulation of hypothalamic neuropeptides
Source: EMBO Mol Med. 2023 Nov 20;15(12):e18024. doi: 10.15252/emmm.202318024 (PMC10701615; doi:10.15252/emmm.202318024)
Supplement: Supplementary file 6 — Source Data for Figure 3 [file EMMM-15-e18024-s002.zip › Fig_3C.xlsx]

## Sheet: Figure 3C
Figure 3C
HMBA		NADAH		DAH		AmHA
Saline	HMBA	Saline	HMBA	Saline	HMBA	Saline	HMBA
0.145	4.33	0	32	0	11.2	0	0.669
1.19	97.5	0	68.2	0	15.9	0	1.73
1.11	397	0	387	0	24.2	0	1.83
0.129	4.17	0	31.2	0	10.8	0	0.54
1.03	85.7	0	66.9	0	14.8	0	1.21
1	371	0	386	0	23.7	0	1.22
2. % of moles
HMBA	40.4354
NADAH	51.7965
DAH	7.30496
AmHA	0.463118
