# Supplementary material for: HMBA ameliorates obesity by MYH9‐ and ACTG1‐dependent regulation of hypothalamic neuropeptides
Source: EMBO Mol Med. 2023 Nov 20;15(12):e18024. doi: 10.15252/emmm.202318024 (PMC10701615; doi:10.15252/emmm.202318024)
Supplement: Supplementary file 6 — Source Data for Figure 3 [file EMMM-15-e18024-s002.zip › Fig_3D-E.xlsx]

## Sheet: Figure 3D-E
Figure 3D-E
Fig 3D
1. Concentration (μM/10^5 cells)
	Veh (0h)	1 h	2 h	4 h	8 h
HMBA	nd	1.10375	1.02875	1.13125	1.15
	nd	1.13	1.04625	1.03125	0.995
	nd	1.215	1.04125	1.05875	0.955
NADAH	nd	0.24	0.22125	0.1825	0.32375
	nd	0.24125	0.20625	0.205	0.305
	nd	0.23625	0.20625	0.20625	0.2475
DAH	nd	0.0021	0.0023	0.0079875	0.016625
	nd	0.0024375	0.0023375	0.0088125	0.01875
	nd	0.0018875	0.0023625	0.0084125	0.017
AmHA	nd	0.0099625	0.012875	0.011775	0.020375
	nd	0.0099875	0.0108375	0.01725	0.019625
	nd	0.0085375	0.0113125	0.01575	0.01775
2. AUC (%) of Fig 3d
HMBA	80.72
NADAH	17.5
DAH	1.11
AmHA	0.66
Fig 3E
1. Concentration (μM/10^5 cells)
	Veh (0h)	1 h	2 h	4 h	8 h
HMBA	nd	1.62222	1.5	1.21375	1.23625
	nd	1.65556	1.47778	1.03875	1.1125
	nd	1.62222	1.37778	1.09375	1.0975
NADAH	nd	0.373333	0.326667	0.215	0.22375
	nd	0.436667	0.25	0.22125	0.23875
	nd	0.283333	0.275556	0.24125	0.255
DAH	nd	0.00487778	0.0066	0.0068	0.0103875
	nd	0.00441111	0.00483333	0.0071875	0.0107625
	nd	0.00341111	0.00606667	0.00635	0.0095125
AmHA	nd	0.00132222	0.00113333	0.004975	0.0082625
	nd	0.00108333	0.00133333	0.0083375	0.0091875
	nd	0.00118889	0.00128889	0.0081625	0.0094875
2. AUC (%) of Fig 3e
HMBA	82.24
NADAH	16.93
DAH	0.37
AmHA	0.47
