# Supplementary material for: HMBA ameliorates obesity by MYH9‐ and ACTG1‐dependent regulation of hypothalamic neuropeptides
Source: EMBO Mol Med. 2023 Nov 20;15(12):e18024. doi: 10.15252/emmm.202318024 (PMC10701615; doi:10.15252/emmm.202318024)
Supplement: Supplementary file 6 — Source Data for Figure 3 [file EMMM-15-e18024-s002.zip › Fig_3F-L.xlsx]

## Sheet: Figure 3F-G
Figure 3F-G
Fig 3F. Relative Npy mRNA fold
	0.5h		1h		2h		4h		8h		24h
	Vehicle	HMBA	Vehicle	HMBA	Vehicle	HMBA	Vehicle	HMBA	Vehicle	HMBA	Vehicle	HMBA
1	0.948487	0.866758	0.996536	1.04608	0.948487	0.61289	0.962128	0.584106	0.962128	0.643683	0.924795	0.740825
2	1.05241	1.16009	1.00347	0.798295	1.05241	0.552368	1.03836	0.82605	1.03836	0.724181	1.07714	0.644926
3	0.9991	1.08576	0.999996	0.913828	0.9991	0.581843	0.999516	0.694623	0.999516	0.682747	0.998065	0.691215
Fig 3G. Relative Pomc mRNA fold
	0.5h		1h		2h		4h		8h		24h
	Vehicle	HMBA	Vehicle	HMBA	Vehicle	HMBA	Vehicle	HMBA	Vehicle	HMBA	Vehicle	HMBA
1	1.07714	1.65696	1.0736	1.57184	1.07714	3.36199	1.1342	2.01173	0.878141	1.39963	0.810168	0.383233
2	0.924795	1.31817	0.928165	1.28561	0.924795	3.50642	0.87156	2.32694	1.12703	1.47944	1.20271	0.481729
3	0.998065	1.47789	0.998237	1.42154	0.998065	3.87787	0.994244	2.1636	0.994831	1.43898	0.987118	0.429668

## Sheet: Figure 3H-I
Figure 3H-I
Fig 3H. Relative Npy mRNA fold
	1 h				2 h
	Vehicle	0.001 mM	0.01 mM	0.1 mM	Vehicle	0.001 mM	0.01 mM	0.1 mM
1	1.0304	0.990281	0.997169	0.983441	0.962128	0.760121	0.626029	0.541225
2	0.969901	0.949941	0.943379	0.917582	1.03836	0.709218	0.639183	0.526425
3	0.999695	0.969901	0.969901	0.949941	0.999516	0.734229	0.632572	0.533774
Fig 3I. Relative Pomc mRNA fold
	1 h				2 h
	Vehicle	0.001 mM	0.01 mM	0.1 mM	Vehicle	0.001 mM	0.01 mM	0.1 mM
1	1.03836	1.03118	1.20105	1.71036	1.13061	1.08455	1.73761	3.35684
2	0.962128	0.955482	1.14417	1.4283	0.874847	1.17862	1.43108	2.94262
3	0.999516	0.992612	1.17227	1.56298	0.994541	1.13061	1.57691	3.14291

## Sheet: Figure 3J
Figure 3J
Cq value	Hexim1	Hexim2
Hypothalamus	21.6967	39.5233
N41	20.36	38.11
N435	20.515	37.92

## Sheet: Figure 3K-L
Figure 3K-L
Fig 3K. Relative Hexim1 mRNA fold in mHypoE-N41
	0.5h		1h		2h		4h		8h		24h
	Vehicle	HMBA	Vehicle	HMBA	Vehicle	HMBA	Vehicle	HMBA	Vehicle	HMBA	Vehicle	HMBA
1	0.951891	1.1478	1.14856	1.38495	0.98617	1.60204	1.04889	1.52506	0.951891	1.34618	1.06652	1.25086
2	1.04889	1.18007	0.858463	1.40428	1.01389	1.64708	0.951891	1.46294	1.04889	1.27356	0.93492	1.38791
3	0.999216	1.16382	0.992975	1.39458	0.999936	1.6244	0.999216	1.49368	0.999216	1.30937	0.998556	1.3176
Fig 3L. Relative Hexim1 mRNA fold in mHypoE-N43/5
	0.5h		1h		2h		4h		8h		24h
	Vehicle	HMBA	Vehicle	HMBA	Vehicle	HMBA	Vehicle	HMBA	Vehicle	HMBA	Vehicle	HMBA
1	1.07668	1.21976	0.945089	1.6005	0.996536	1.58556	1.01389	1.45306	1.06299	1.17946	1.03485	0.972266
2	1.14599	1.77349	1.05594	1.57846	1.00347	1.46916	0.98617	1.43175	0.938305	1.29966	0.96555	1.06394
3	0.777327	1.65473	0.998976	1.58944	0.999996	1.52625	0.999936	1.49199	0.998704	1.2381	0.9996	1.01707
