# Supplementary material for: HMBA ameliorates obesity by MYH9‐ and ACTG1‐dependent regulation of hypothalamic neuropeptides
Source: EMBO Mol Med. 2023 Nov 20;15(12):e18024. doi: 10.15252/emmm.202318024 (PMC10701615; doi:10.15252/emmm.202318024)
Supplement: Supplementary file 6 — Source Data for Figure 3 [file EMMM-15-e18024-s002.zip › Fig_3M-N.xlsx]

## Sheet: Figure 3M-N
Figure 3M-N
Fig 3M. Relative Npy mRNA fold
	si-Control		si-Hexim1
	Vehicle	HMBA	Vehicle	HMBA
1	0.972469	0.429201	0.510408	0.405174
2	1.01377	0.687639	0.493022	0.635786
3	1.01377	0.731903	0.558537	0.644661
Fig 3N. Relative Pomc mRNA fold
	si-Control		si-Hexim1
	Vehicle	HMBA	Vehicle	HMBA
1	1.17511	2.19454	1.23354	1.167
2	0.915606	2.41818	1.21655	1.33127
3	0.909281	2.52087	1.31294	1.29486
