# Supplementary material for: HMBA ameliorates obesity by MYH9‐ and ACTG1‐dependent regulation of hypothalamic neuropeptides
Source: EMBO Mol Med. 2023 Nov 20;15(12):e18024. doi: 10.15252/emmm.202318024 (PMC10701615; doi:10.15252/emmm.202318024)
Supplement: Supplementary file 6 — Source Data for Figure 3 [file EMMM-15-e18024-s002.zip › Fig_3O-P.xlsx]

## Sheet: Figure 3O-P
Figure 3O-P
Fig 3O. Relative Npy mRNA fold
	sgControl		sgHexim1
	Vehicle	HMBA	Vehicle	HMBA
1	1.05594	0.711296	0.0314351	0.0358601
2	0.945089	0.527968	0.0228529	0.0299463
3	0.998976	0.612814	0.0268027	0.03277
Fig 3P. Relative Pomc mRNA fold
	sgControl		sgHexim1
	Vehicle	HMBA	Vehicle	HMBA
1	0.888052	3.45507	1.61185	1.56777
2	1.11629	3.96884	1.42278	1.13188
3	0.995654	3.70306	1.51437	1.33211
