# Supplementary material for: HMBA ameliorates obesity by MYH9‐ and ACTG1‐dependent regulation of hypothalamic neuropeptides
Source: EMBO Mol Med. 2023 Nov 20;15(12):e18024. doi: 10.15252/emmm.202318024 (PMC10701615; doi:10.15252/emmm.202318024)
Supplement: Supplementary file 7 — Source Data for Figure 4 [file EMMM-15-e18024-s009.zip]

Archive with 20 entries (12 files):
- Fig_4B/
- Fig_4B/Fig_4B.xlsx
- Fig_4C/
- Fig_4C/Fig_4C_NMR_raw.pdf
- Fig_4D/
- Fig_4D/Fig_4D_Uncropped_blots.tiff
- Fig_4F/
- Fig_4F/Fig_4F_gel_image.tiff
- Fig_4F/MASCOT_ACTG1.csv
- Fig_4F/MASCOT_MYH9.csv
- Fig_4G/
- Fig_4G/Fig_4G_left_panel.tiff
- Fig_4G/Fig_4G_right_panel.tiff
- Fig_4H/
- Fig_4H/Fig_4H_left_panel.tiff
- Fig_4H/Fig_4H_right_panel.tiff
- Fig_4I-L/
- Fig_4I-L/Fig_4I-L.xlsx
- Fig_4M-P/
- Fig_4M-P/Fig_4M-P.xlsx
