# Supplementary material for: HMBA ameliorates obesity by MYH9‐ and ACTG1‐dependent regulation of hypothalamic neuropeptides
Source: EMBO Mol Med. 2023 Nov 20;15(12):e18024. doi: 10.15252/emmm.202318024 (PMC10701615; doi:10.15252/emmm.202318024)
Supplement: Supplementary file 7 — Source Data for Figure 4 [file EMMM-15-e18024-s009.zip › Fig_4B/Fig_4B.xlsx]

## Sheet: Figure 4B
Figure 4B
	-biotin	+biotin		(%)	NADAH	HMBA-biotin
RT	Peak (%)	Peak (%)		-biotin	100	0
0.001	0.32	0.05		+biotin	7	92
0.004	0.35	0.07
0.008	0.41	0.06
0.011	0.4	0.06
0.015	0.4	0.07
0.018	0.41	0.07
0.022	0.43	0.07
0.025	0.45	0.07
0.029	0.47	0.08
0.032	0.48	0.08
0.036	0.5	0.08
0.039	0.51	0.08
0.043	0.52	0.08
0.046	0.53	0.08
0.05	0.54	0.09
0.053	0.54	0.09
0.057	0.54	0.09
0.06	0.54	0.09
0.064	0.53	0.09
0.067	0.52	0.09
0.071	0.52	0.09
0.074	0.51	0.09
0.078	0.5	0.09
0.081	0.5	0.09
0.085	0.5	0.09
0.088	0.49	0.08
0.092	0.5	0.08
0.095	0.5	0.08
0.099	0.5	0.08
0.102	0.5	0.08
0.106	0.5	0.08
0.109	0.49	0.08
0.113	0.49	0.08
0.116	0.48	0.08
0.12	0.48	0.08
0.123	0.48	0.08
0.127	0.49	0.08
0.13	0.49	0.08
0.134	0.49	0.07
0.137	0.48	0.07
0.141	0.48	0.07
0.144	0.47	0.07
0.148	0.46	0.07
0.151	0.46	0.07
0.155	0.46	0.07
0.158	0.47	0.08
0.162	0.48	0.08
0.165	0.48	0.08
0.169	0.48	0.08
0.172	0.48	0.08
0.176	0.48	0.08
0.179	0.48	0.08
0.183	0.47	0.07
0.186	0.47	0.07
0.19	0.47	0.07
0.193	0.47	0.07
0.197	0.47	0.07
0.2	0.47	0.07
0.204	0.47	0.08
0.207	0.48	0.08
0.211	0.49	0.08
0.214	0.48	0.08
0.218	0.48	0.08
0.221	0.48	0.08
0.225	0.47	0.08
0.228	0.48	0.08
0.232	0.48	0.08
0.235	0.48	0.08
0.239	0.48	0.08
0.242	0.48	0.07
0.246	0.48	0.07
0.249	0.48	0.07
0.253	0.48	0.07
0.256	0.49	0.07
0.26	0.49	0.08
0.263	0.49	0.08
0.267	0.5	0.08
0.27	0.49	0.08
0.274	0.49	0.07
0.277	0.48	0.07
0.281	0.48	0.07
0.284	0.48	0.07
0.288	0.48	0.07
0.291	0.48	0.07
0.295	0.48	0.07
0.298	0.48	0.08
0.302	0.47	0.08
0.305	0.47	0.08
0.309	0.47	0.08
0.312	0.48	0.08
0.316	0.48	0.08
0.319	0.49	0.08
0.323	0.48	0.08
0.326	0.49	0.08
0.33	0.48	0.08
0.333	0.47	0.08
0.337	0.47	0.08
0.34	0.47	0.07
0.344	0.47	0.07
0.347	0.47	0.07
0.351	0.47	0.08
0.354	0.48	0.08
0.358	0.48	0.08
0.361	0.47	0.08
0.365	0.47	0.07
0.368	0.46	0.07
0.372	0.46	0.07
0.375	0.46	0.07
0.379	0.46	0.07
0.382	0.47	0.07
0.386	0.48	0.07
0.389	0.49	0.07
0.393	0.49	0.07
0.396	0.5	0.08
0.4	0.49	0.07
0.403	0.49	0.08
0.407	0.49	0.08
0.41	0.49	0.08
0.414	0.48	0.07
0.417	0.48	0.07
0.421	0.48	0.07
0.424	0.48	0.07
0.428	0.47	0.07
0.431	0.48	0.07
0.435	0.48	0.07
0.438	0.47	0.08
0.442	0.47	0.08
0.445	0.48	0.07
0.449	0.47	0.07
0.452	0.48	0.07
0.456	0.48	0.07
0.459	0.49	0.07
0.463	0.49	0.07
0.466	0.49	0.07
0.47	0.49	0.07
0.473	0.48	0.07
0.477	0.48	0.07
0.48	0.47	0.07
0.484	0.47	0.07
0.487	0.46	0.07
0.491	0.47	0.07
0.494	0.46	0.07
0.498	0.46	0.07
0.501	0.46	0.07
0.505	0.46	0.07
0.508	0.46	0.08
0.512	0.46	0.08
0.515	0.46	0.08
0.519	0.46	0.08
0.522	0.47	0.08
0.525	0.47	0.07
0.529	0.46	0.07
0.532	0.47	0.07
0.536	0.48	0.07
0.539	0.47	0.07
0.543	0.47	0.07
0.546	0.46	0.07
0.55	0.47	0.07
0.553	0.47	0.07
0.557	0.46	0.07
0.56	0.46	0.07
0.564	0.46	0.07
0.567	0.46	0.07
0.571	0.46	0.07
0.574	0.46	0.07
0.578	0.46	0.07
0.581	0.47	0.07
0.585	0.47	0.07
0.588	0.47	0.07
0.592	0.47	0.07
0.595	0.48	0.07
0.599	0.48	0.07
0.602	0.47	0.07
0.606	0.47	0.07
0.609	0.47	0.07
0.613	0.48	0.07
0.616	0.48	0.07
0.62	0.49	0.07
0.623	0.49	0.07
0.627	0.5	0.07
0.63	0.51	0.07
0.634	0.5	0.07
0.637	0.5	0.07
0.641	0.49	0.07
0.644	0.48	0.07
0.648	0.48	0.07
0.651	0.47	0.07
0.655	0.47	0.07
0.658	0.47	0.07
0.662	0.46	0.07
0.665	0.46	0.07
0.669	0.47	0.07
0.672	0.47	0.08
0.676	0.47	0.07
0.679	0.47	0.07
0.683	0.47	0.07
0.686	0.47	0.07
0.69	0.48	0.07
0.693	0.48	0.07
0.697	0.48	0.07
0.7	0.48	0.07
0.704	0.48	0.07
0.707	0.47	0.07
0.711	0.47	0.07
0.714	0.45	0.07
0.718	0.45	0.07
0.721	0.45	0.07
0.725	0.45	0.07
0.728	0.45	0.07
0.732	0.46	0.07
0.735	0.47	0.07
0.739	0.47	0.07
0.742	0.46	0.07
0.746	0.47	0.07
0.749	0.48	0.07
0.753	0.48	0.07
0.756	0.49	0.07
0.76	0.48	0.07
0.763	0.49	0.07
0.767	0.49	0.07
0.77	0.48	0.07
0.774	0.48	0.07
0.777	0.48	0.08
0.781	0.48	0.07
0.784	0.48	0.08
0.788	0.49	0.07
0.791	0.49	0.07
0.795	0.49	0.07
0.798	0.48	0.07
0.802	0.48	0.07
0.805	0.48	0.07
0.809	0.48	0.07
0.812	0.48	0.08
0.816	0.48	0.07
0.819	0.48	0.07
0.823	0.49	0.07
0.826	0.49	0.07
0.83	0.48	0.07
0.833	0.48	0.07
0.837	0.48	0.07
0.84	0.48	0.07
0.844	0.48	0.07
0.847	0.48	0.07
0.851	0.47	0.07
0.854	0.48	0.07
0.858	0.47	0.07
0.861	0.47	0.07
0.865	0.47	0.07
0.868	0.47	0.07
0.872	0.47	0.07
0.875	0.47	0.07
0.879	0.47	0.07
0.882	0.48	0.07
0.886	0.47	0.07
0.889	0.47	0.07
0.893	0.47	0.07
0.896	0.47	0.07
0.9	0.47	0.07
0.903	0.47	0.07
0.907	0.47	0.07
0.91	0.47	0.07
0.914	0.47	0.07
0.917	0.47	0.07
0.921	0.47	0.07
0.924	0.48	0.08
0.928	0.48	0.07
0.931	0.49	0.07
0.935	0.49	0.07
0.938	0.48	0.07
0.942	0.48	0.07
0.945	0.48	0.07
0.949	0.47	0.07
0.952	0.48	0.07
0.956	0.47	0.08
0.959	0.48	0.08
0.963	0.48	0.08
0.966	0.47	0.08
0.97	0.47	0.08
0.973	0.47	0.08
0.977	0.47	0.08
0.98	0.47	0.08
0.984	0.47	0.07
0.987	0.47	0.07
0.991	0.47	0.07
0.994	0.47	0.07
0.998	0.46	0.07
1.001	0.46	0.07
1.005	0.47	0.07
1.008	0.47	0.07
1.012	0.48	0.07
1.015	0.48	0.07
1.019	0.49	0.07
1.022	0.49	0.07
1.026	0.48	0.07
1.029	0.47	0.07
1.033	0.47	0.07
1.036	0.46	0.07
1.04	0.45	0.07
1.043	0.45	0.07
1.047	0.45	0.07
1.05	0.45	0.07
1.054	0.46	0.07
1.057	0.46	0.07
1.061	0.47	0.07
1.064	0.47	0.07
1.068	0.47	0.07
1.071	0.47	0.07
1.075	0.47	0.07
1.078	0.47	0.07
1.082	0.48	0.07
1.085	0.47	0.07
1.089	0.48	0.07
1.092	0.48	0.07
1.096	0.48	0.07
1.099	0.49	0.07
1.103	0.48	0.07
1.106	0.49	0.07
1.11	0.49	0.07
1.113	0.49	0.07
1.117	0.49	0.07
1.12	0.48	0.07
1.124	0.47	0.07
1.127	0.47	0.07
1.131	0.47	0.07
1.134	0.47	0.07
1.138	0.47	0.07
1.141	0.47	0.07
1.145	0.47	0.08
1.148	0.46	0.07
1.151	0.46	0.07
1.155	0.45	0.07
1.158	0.45	0.07
1.162	0.44	0.07
1.165	0.44	0.07
1.169	0.44	0.07
1.172	0.44	0.07
1.176	0.44	0.07
1.179	0.44	0.07
1.183	0.45	0.07
1.186	0.45	0.07
1.19	0.44	0.07
1.193	0.44	0.07
1.197	0.44	0.07
1.2	0.44	0.07
1.204	0.43	0.07
1.207	0.42	0.07
1.211	0.42	0.07
1.214	0.42	0.07
1.218	0.42	0.07
1.221	0.42	0.07
1.225	0.42	0.07
1.228	0.42	0.07
1.232	0.43	0.07
1.235	0.44	0.07
1.239	0.44	0.07
1.242	0.44	0.07
1.246	0.44	0.07
1.249	0.45	0.07
1.253	0.45	0.07
1.256	0.44	0.07
1.26	0.44	0.07
1.263	0.44	0.07
1.267	0.44	0.07
1.27	0.44	0.07
1.274	0.44	0.07
1.277	0.44	0.07
1.281	0.44	0.07
1.284	0.43	0.07
1.288	0.43	0.07
1.291	0.43	0.07
1.295	0.43	0.08
1.298	0.43	0.08
1.302	0.43	0.08
1.305	0.44	0.07
1.309	0.44	0.07
1.312	0.45	0.07
1.316	0.45	0.08
1.319	0.46	0.07
1.323	0.46	0.08
1.326	0.46	0.08
1.33	0.46	0.08
1.333	0.46	0.08
1.337	0.46	0.08
1.34	0.47	0.08
1.344	0.47	0.08
1.347	0.47	0.08
1.351	0.47	0.08
1.354	0.48	0.08
1.358	0.48	0.07
1.361	0.49	0.07
1.365	0.49	0.07
1.368	0.49	0.07
1.372	0.49	0.07
1.375	0.49	0.08
1.379	0.49	0.08
1.382	0.49	0.08
1.386	0.49	0.08
1.389	0.49	0.08
1.393	0.49	0.07
1.396	0.49	0.07
1.4	0.49	0.07
1.403	0.49	0.07
1.407	0.5	0.08
1.41	0.49	0.08
1.414	0.49	0.08
1.417	0.49	0.08
1.421	0.48	0.08
1.424	0.47	0.08
1.428	0.48	0.08
1.431	0.47	0.08
1.435	0.47	0.08
1.438	0.47	0.08
1.442	0.47	0.08
1.445	0.47	0.08
1.449	0.47	0.08
1.452	0.47	0.08
1.456	0.47	0.08
1.459	0.48	0.08
1.463	0.48	0.08
1.466	0.48	0.08
1.47	0.49	0.08
1.473	0.49	0.08
1.477	0.49	0.08
1.48	0.49	0.08
1.484	0.49	0.08
1.487	0.49	0.08
1.491	0.49	0.08
1.494	0.48	0.08
1.498	0.48	0.08
1.501	0.47	0.08
1.505	0.47	0.08
1.508	0.47	0.08
1.512	0.47	0.08
1.515	0.48	0.08
1.519	0.47	0.07
1.522	0.47	0.07
1.526	0.47	0.08
1.529	0.46	0.08
1.533	0.46	0.08
1.536	0.46	0.08
1.54	0.46	0.08
1.543	0.46	0.08
1.547	0.46	0.08
1.55	0.46	0.08
1.554	0.47	0.08
1.557	0.47	0.08
1.561	0.46	0.08
1.564	0.46	0.08
1.568	0.46	0.08
1.571	0.45	0.08
1.575	0.46	0.08
1.578	0.46	0.08
1.582	0.46	0.08
1.585	0.46	0.08
1.589	0.46	0.08
1.592	0.46	0.08
1.596	0.46	0.08
1.599	0.46	0.08
1.603	0.46	0.08
1.606	0.46	0.08
1.61	0.46	0.08
1.613	0.46	0.08
1.617	0.45	0.08
1.62	0.45	0.08
1.624	0.45	0.08
1.627	0.45	0.08
1.631	0.46	0.08
1.634	0.46	0.08
1.638	0.47	0.08
1.641	0.47	0.08
1.645	0.46	0.08
1.648	0.46	0.09
1.652	0.45	0.09
1.655	0.45	0.09
1.659	0.45	0.09
1.662	0.45	0.09
1.666	0.46	0.09
1.669	0.46	0.09
1.673	0.46	0.08
1.676	0.46	0.08
1.68	0.46	0.08
1.683	0.46	0.08
1.687	0.46	0.08
1.69	0.46	0.08
1.694	0.45	0.08
1.697	0.44	0.08
1.701	0.44	0.08
1.704	0.43	0.08
1.708	0.43	0.08
1.711	0.43	0.08
1.715	0.44	0.08
1.718	0.45	0.08
1.722	0.46	0.09
1.725	0.47	0.09
1.729	0.47	0.09
1.732	0.47	0.09
1.736	0.46	0.09
1.739	0.46	0.09
1.743	0.47	0.09
1.746	0.46	0.08
1.75	0.45	0.08
1.753	0.46	0.08
1.757	0.46	0.08
1.76	0.47	0.08
1.764	0.46	0.08
1.767	0.46	0.08
1.771	0.46	0.08
1.774	0.45	0.08
1.778	0.45	0.09
1.781	0.44	0.09
1.784	0.44	0.09
1.788	0.44	0.09
1.791	0.43	0.09
1.795	0.43	0.08
1.798	0.44	0.08
1.802	0.44	0.09
1.805	0.44	0.09
1.809	0.45	0.09
1.812	0.45	0.09
1.816	0.46	0.09
1.819	0.46	0.09
1.823	0.46	0.09
1.826	0.46	0.09
1.83	0.46	0.09
1.833	0.46	0.09
1.837	0.46	0.09
1.84	0.47	0.09
1.844	0.46	0.09
1.847	0.46	0.09
1.851	0.45	0.09
1.854	0.46	0.09
1.858	0.45	0.09
1.861	0.45	0.09
1.865	0.45	0.09
1.868	0.45	0.09
1.872	0.45	0.09
1.875	0.45	0.09
1.879	0.45	0.1
1.882	0.46	0.1
1.886	0.45	0.09
1.889	0.46	0.09
1.893	0.46	0.09
1.896	0.47	0.09
1.9	0.47	0.09
1.903	0.48	0.09
1.907	0.47	0.09
1.91	0.47	0.09
1.914	0.47	0.09
1.917	0.46	0.09
1.921	0.46	0.09
1.924	0.45	0.09
1.928	0.44	0.09
1.931	0.44	0.09
1.935	0.44	0.09
1.938	0.45	0.1
1.942	0.44	0.09
1.945	0.44	0.09
1.949	0.44	0.09
1.952	0.44	0.09
1.956	0.44	0.09
1.959	0.45	0.09
1.963	0.45	0.09
1.966	0.46	0.09
1.97	0.45	0.09
1.973	0.46	0.1
1.977	0.46	0.1
1.98	0.46	0.1
1.984	0.45	0.1
1.987	0.46	0.09
1.991	0.46	0.09
1.994	0.46	0.09
1.998	0.46	0.09
2.001	0.46	0.08
2.005	0.46	0.09
2.008	0.46	0.09
2.012	0.46	0.09
2.015	0.46	0.09
2.019	0.46	0.09
2.022	0.46	0.1
2.026	0.45	0.1
2.029	0.45	0.1
2.033	0.45	0.1
2.036	0.46	0.1
2.04	0.46	0.1
2.043	0.46	0.1
2.047	0.45	0.1
2.05	0.45	0.1
2.054	0.45	0.1
2.057	0.45	0.1
2.061	0.44	0.1
2.064	0.44	0.1
2.068	0.44	0.1
2.071	0.44	0.1
2.075	0.43	0.1
2.078	0.44	0.1
2.082	0.43	0.1
2.085	0.43	0.1
2.089	0.44	0.1
2.092	0.43	0.1
2.096	0.44	0.1
2.099	0.44	0.1
2.103	0.45	0.1
2.106	0.45	0.1
2.11	0.45	0.1
2.113	0.45	0.1
2.117	0.45	0.1
2.12	0.44	0.1
2.124	0.44	0.1
2.127	0.44	0.1
2.131	0.43	0.1
2.134	0.43	0.1
2.138	0.44	0.11
2.141	0.44	0.11
2.145	0.45	0.11
2.148	0.45	0.11
2.152	0.46	0.11
2.155	0.46	0.11
2.159	0.46	0.11
2.162	0.46	0.1
2.166	0.46	0.1
2.169	0.46	0.1
2.173	0.46	0.1
2.176	0.46	0.1
2.18	0.46	0.1
2.183	0.46	0.11
2.187	0.45	0.11
2.19	0.45	0.11
2.194	0.45	0.1
2.197	0.44	0.1
2.201	0.45	0.1
2.204	0.45	0.1
2.208	0.45	0.1
2.211	0.45	0.1
2.215	0.45	0.1
2.218	0.45	0.11
2.222	0.45	0.11
2.225	0.45	0.11
2.229	0.44	0.11
2.232	0.44	0.11
2.236	0.44	0.11
2.239	0.44	0.11
2.243	0.44	0.11
2.246	0.44	0.11
2.25	0.45	0.12
2.253	0.45	0.11
2.257	0.45	0.11
2.26	0.44	0.11
2.264	0.43	0.1
2.267	0.42	0.1
2.271	0.42	0.11
2.274	0.41	0.1
2.278	0.41	0.11
2.281	0.41	0.11
2.285	0.42	0.11
2.288	0.42	0.12
2.292	0.42	0.12
2.295	0.43	0.12
2.299	0.43	0.11
2.302	0.44	0.11
2.306	0.44	0.12
2.309	0.45	0.11
2.313	0.46	0.12
2.316	0.45	0.12
2.32	0.44	0.12
2.323	0.44	0.12
2.327	0.44	0.11
2.33	0.44	0.11
2.334	0.45	0.11
2.337	0.45	0.11
2.341	0.45	0.12
2.344	0.45	0.12
2.348	0.45	0.12
2.351	0.44	0.12
2.355	0.44	0.13
2.358	0.42	0.13
2.362	0.42	0.13
2.365	0.42	0.13
2.369	0.43	0.14
2.372	0.43	0.14
2.376	0.43	0.14
2.379	0.44	0.13
2.383	0.44	0.14
2.386	0.45	0.14
2.39	0.45	0.14
2.393	0.45	0.14
2.397	0.45	0.14
2.4	0.45	0.15
2.404	0.45	0.15
2.407	0.44	0.15
2.41	0.44	0.15
2.414	0.44	0.15
2.417	0.45	0.15
2.421	0.44	0.15
2.424	0.45	0.15
2.428	0.45	0.15
2.431	0.45	0.15
2.435	0.45	0.15
2.438	0.45	0.15
2.442	0.45	0.15
2.445	0.45	0.15
2.449	0.45	0.16
2.452	0.45	0.16
2.456	0.45	0.16
2.459	0.45	0.17
2.463	0.45	0.17
2.466	0.45	0.17
2.47	0.45	0.16
2.473	0.45	0.16
2.477	0.44	0.16
2.48	0.44	0.16
2.484	0.44	0.16
2.487	0.44	0.16
2.491	0.45	0.16
2.494	0.45	0.15
2.498	0.46	0.15
2.501	0.47	0.15
2.505	0.47	0.16
2.508	0.47	0.15
2.512	0.47	0.16
2.515	0.46	0.16
2.519	0.46	0.17
2.522	0.46	0.17
2.526	0.46	0.17
2.529	0.45	0.17
2.533	0.45	0.17
2.536	0.45	0.17
2.54	0.45	0.17
2.543	0.44	0.16
2.547	0.44	0.16
2.55	0.44	0.16
2.554	0.44	0.17
2.557	0.44	0.17
2.561	0.44	0.17
2.564	0.44	0.17
2.568	0.44	0.18
2.571	0.44	0.17
2.575	0.43	0.17
2.578	0.43	0.17
2.582	0.43	0.17
2.585	0.44	0.16
2.589	0.43	0.16
2.592	0.43	0.16
2.596	0.44	0.17
2.599	0.45	0.17
2.603	0.44	0.18
2.606	0.44	0.18
2.61	0.44	0.18
2.613	0.44	0.18
2.617	0.44	0.18
2.62	0.43	0.17
2.624	0.43	0.17
2.627	0.42	0.17
2.631	0.42	0.17
2.634	0.42	0.17
2.638	0.42	0.17
2.641	0.43	0.17
2.645	0.43	0.17
2.648	0.44	0.17
2.652	0.45	0.18
2.655	0.44	0.18
2.659	0.44	0.18
2.662	0.44	0.18
2.666	0.44	0.18
2.669	0.43	0.18
2.673	0.43	0.18
2.676	0.43	0.18
2.68	0.43	0.18
2.683	0.43	0.18
2.687	0.43	0.18
2.69	0.43	0.18
2.694	0.43	0.18
2.697	0.43	0.18
2.701	0.43	0.18
2.704	0.42	0.18
2.708	0.43	0.18
2.711	0.42	0.18
2.715	0.42	0.18
2.718	0.43	0.19
2.722	0.43	0.18
2.725	0.43	0.18
2.729	0.44	0.18
2.732	0.44	0.18
2.736	0.44	0.18
2.739	0.44	0.18
2.743	0.43	0.18
2.746	0.43	0.18
2.75	0.43	0.18
2.753	0.43	0.19
2.757	0.42	0.18
2.76	0.43	0.18
2.764	0.43	0.18
2.767	0.44	0.18
2.771	0.44	0.18
2.774	0.44	0.18
2.778	0.44	0.18
2.781	0.44	0.18
2.785	0.44	0.18
2.788	0.44	0.19
2.792	0.43	0.19
2.795	0.43	0.19
2.799	0.43	0.19
2.802	0.43	0.19
2.806	0.44	0.19
2.809	0.43	0.19
2.813	0.43	0.19
2.816	0.43	0.19
2.82	0.44	0.19
2.823	0.44	0.19
2.827	0.44	0.19
2.83	0.44	0.19
2.834	0.45	0.18
2.837	0.45	0.18
2.841	0.45	0.18
2.844	0.44	0.18
2.848	0.44	0.17
2.851	0.44	0.17
2.855	0.43	0.18
2.858	0.43	0.18
2.862	0.44	0.18
2.865	0.43	0.19
2.869	0.44	0.19
2.872	0.44	0.19
2.876	0.44	0.19
2.879	0.44	0.18
2.883	0.44	0.18
2.886	0.44	0.18
2.89	0.44	0.18
2.893	0.44	0.18
2.897	0.44	0.19
2.9	0.43	0.19
2.904	0.44	0.2
2.907	0.44	0.2
2.911	0.43	0.2
2.914	0.43	0.19
2.918	0.43	0.19
2.921	0.44	0.19
2.925	0.44	0.19
2.928	0.44	0.19
2.932	0.44	0.19
2.935	0.45	0.2
2.939	0.45	0.2
2.942	0.45	0.2
2.946	0.45	0.2
2.949	0.45	0.2
2.953	0.45	0.2
2.956	0.44	0.2
2.96	0.45	0.2
2.963	0.45	0.19
2.967	0.44	0.19
2.97	0.44	0.19
2.974	0.44	0.19
2.977	0.44	0.19
2.981	0.44	0.2
2.984	0.43	0.19
2.988	0.44	0.19
2.991	0.45	0.2
2.995	0.45	0.2
2.998	0.45	0.2
3.002	0.46	0.2
3.005	0.46	0.2
3.009	0.45	0.2
3.012	0.44	0.2
3.016	0.44	0.2
3.019	0.44	0.19
3.023	0.43	0.19
3.026	0.44	0.19
3.03	0.44	0.2
3.033	0.45	0.2
3.037	0.45	0.2
3.04	0.45	0.2
3.043	0.45	0.2
3.047	0.45	0.2
3.05	0.45	0.2
3.054	0.45	0.19
3.057	0.45	0.19
3.061	0.45	0.19
3.064	0.44	0.19
3.068	0.43	0.19
3.071	0.43	0.19
3.075	0.43	0.19
3.078	0.44	0.2
3.082	0.44	0.2
3.085	0.45	0.2
3.089	0.45	0.2
3.092	0.45	0.2
3.096	0.44	0.2
3.099	0.44	0.21
3.103	0.43	0.21
3.106	0.44	0.21
3.11	0.45	0.21
3.113	0.45	0.2
3.117	0.45	0.2
3.12	0.44	0.2
3.124	0.43	0.2
3.127	0.43	0.2
3.131	0.42	0.19
3.134	0.42	0.2
3.138	0.42	0.2
3.141	0.43	0.21
3.145	0.43	0.21
3.148	0.43	0.21
3.152	0.44	0.21
3.155	0.44	0.21
3.159	0.43	0.2
3.162	0.43	0.19
3.166	0.43	0.19
3.169	0.42	0.19
3.173	0.43	0.19
3.176	0.42	0.19
3.18	0.42	0.2
3.183	0.42	0.2
3.187	0.42	0.2
3.19	0.42	0.2
3.194	0.42	0.2
3.197	0.41	0.2
3.201	0.42	0.2
3.204	0.42	0.21
3.208	0.42	0.21
3.211	0.43	0.21
3.215	0.43	0.21
3.218	0.43	0.2
3.222	0.44	0.2
3.225	0.44	0.2
3.229	0.44	0.2
3.232	0.44	0.19
3.236	0.44	0.2
3.239	0.45	0.2
3.243	0.44	0.2
3.246	0.44	0.2
3.25	0.44	0.21
3.253	0.44	0.21
3.257	0.43	0.21
3.26	0.43	0.2
3.264	0.42	0.2
3.267	0.42	0.2
3.271	0.42	0.2
3.274	0.42	0.2
3.278	0.42	0.2
3.281	0.42	0.2
3.285	0.42	0.21
3.288	0.42	0.2
3.292	0.42	0.21
3.295	0.42	0.2
3.299	0.42	0.21
3.302	0.41	0.21
3.306	0.41	0.21
3.309	0.42	0.21
3.313	0.43	0.21
3.316	0.44	0.2
3.32	0.45	0.21
3.323	0.45	0.21
3.327	0.46	0.21
3.33	0.46	0.21
3.334	0.45	0.21
3.337	0.44	0.21
3.341	0.43	0.21
3.344	0.41	0.21
3.348	0.41	0.21
3.351	0.4	0.21
3.355	0.4	0.21
3.358	0.4	0.21
3.362	0.4	0.21
3.365	0.4	0.21
3.369	0.41	0.21
3.372	0.41	0.21
3.376	0.41	0.21
3.379	0.41	0.21
3.383	0.41	0.21
3.386	0.41	0.21
3.39	0.42	0.21
3.393	0.42	0.2
3.397	0.42	0.2
3.4	0.42	0.2
3.404	0.42	0.2
3.407	0.42	0.2
3.411	0.43	0.21
3.414	0.43	0.21
3.418	0.43	0.21
3.421	0.43	0.21
3.425	0.44	0.21
3.428	0.44	0.21
3.432	0.44	0.21
3.435	0.43	0.21
3.439	0.43	0.2
3.442	0.43	0.2
3.446	0.42	0.2
3.449	0.42	0.21
3.453	0.42	0.21
3.456	0.41	0.21
3.46	0.42	0.21
3.463	0.43	0.21
3.467	0.43	0.21
3.47	0.43	0.22
3.474	0.43	0.22
3.477	0.42	0.22
3.481	0.43	0.21
3.484	0.43	0.21
3.488	0.42	0.21
3.491	0.43	0.21
3.495	0.43	0.21
3.498	0.43	0.21
3.502	0.43	0.21
3.505	0.43	0.21
3.509	0.43	0.21
3.512	0.43	0.22
3.516	0.43	0.22
3.519	0.43	0.22
3.523	0.43	0.22
3.526	0.43	0.21
3.53	0.44	0.21
3.533	0.44	0.21
3.537	0.44	0.2
3.54	0.44	0.2
3.544	0.44	0.21
3.547	0.45	0.21
3.551	0.44	0.21
3.554	0.44	0.21
3.558	0.44	0.22
3.561	0.44	0.22
3.565	0.44	0.21
3.568	0.44	0.21
3.572	0.44	0.21
3.575	0.44	0.21
3.579	0.43	0.21
3.582	0.43	0.21
3.586	0.43	0.21
3.589	0.42	0.22
3.593	0.41	0.22
3.596	0.42	0.23
3.6	0.42	0.23
3.603	0.42	0.23
3.607	0.43	0.23
3.61	0.43	0.23
3.614	0.44	0.23
3.617	0.44	0.23
3.621	0.45	0.23
3.624	0.44	0.23
3.628	0.44	0.23
3.631	0.44	0.23
3.635	0.44	0.23
3.638	0.43	0.24
3.642	0.43	0.24
3.645	0.42	0.24
3.649	0.43	0.24
3.652	0.43	0.24
3.656	0.42	0.24
3.659	0.43	0.24
3.663	0.42	0.24
3.666	0.42	0.24
3.669	0.42	0.24
3.673	0.42	0.24
3.676	0.42	0.24
3.68	0.42	0.24
3.683	0.42	0.23
3.687	0.43	0.24
3.69	0.42	0.24
3.694	0.43	0.24
3.697	0.43	0.24
3.701	0.42	0.24
3.704	0.42	0.24
3.708	0.42	0.24
3.711	0.42	0.24
3.715	0.42	0.25
3.718	0.42	0.24
3.722	0.42	0.24
3.725	0.42	0.24
3.729	0.43	0.24
3.732	0.42	0.24
3.736	0.42	0.24
3.739	0.43	0.24
3.743	0.43	0.24
3.746	0.43	0.24
3.75	0.43	0.24
3.753	0.42	0.24
3.757	0.42	0.24
3.76	0.41	0.24
3.764	0.41	0.24
3.767	0.42	0.23
3.771	0.43	0.24
3.774	0.43	0.24
3.778	0.42	0.24
3.781	0.41	0.24
3.785	0.42	0.24
3.788	0.42	0.24
3.792	0.41	0.24
3.795	0.41	0.24
3.799	0.42	0.25
3.802	0.42	0.24
3.806	0.42	0.24
3.809	0.42	0.24
3.813	0.41	0.24
3.816	0.41	0.24
3.82	0.42	0.24
3.823	0.42	0.24
3.827	0.42	0.24
3.83	0.42	0.24
3.834	0.41	0.24
3.837	0.42	0.24
3.841	0.43	0.24
3.844	0.42	0.24
3.848	0.42	0.24
3.851	0.42	0.23
3.855	0.42	0.24
3.858	0.41	0.24
3.862	0.41	0.24
3.865	0.41	0.24
3.869	0.42	0.24
3.872	0.42	0.24
3.876	0.42	0.24
3.879	0.43	0.24
3.883	0.44	0.25
3.886	0.44	0.24
3.89	0.43	0.24
3.893	0.43	0.24
3.897	0.43	0.24
3.9	0.44	0.24
3.904	0.44	0.24
3.907	0.44	0.24
3.911	0.43	0.24
3.914	0.44	0.24
3.918	0.44	0.24
3.921	0.45	0.24
3.925	0.45	0.24
3.928	0.45	0.24
3.932	0.46	0.24
3.935	0.47	0.23
3.939	0.48	0.24
3.942	0.48	0.24
3.946	0.49	0.24
3.949	0.49	0.24
3.953	0.49	0.24
3.956	0.49	0.24
3.96	0.49	0.24
3.963	0.49	0.24
3.967	0.49	0.25
3.97	0.49	0.24
3.974	0.5	0.24
3.977	0.51	0.24
3.981	0.52	0.24
3.984	0.53	0.24
3.988	0.53	0.24
3.991	0.54	0.24
3.995	0.55	0.24
3.998	0.56	0.24
4.002	0.57	0.24
4.005	0.59	0.24
4.009	0.62	0.24
4.012	0.63	0.24
4.016	0.64	0.24
4.019	0.66	0.23
4.023	0.67	0.24
4.026	0.68	0.24
4.03	0.69	0.24
4.033	0.69	0.24
4.037	0.72	0.24
4.04	0.73	0.24
4.044	0.74	0.24
4.047	0.78	0.24
4.051	0.8	0.25
4.054	0.82	0.24
4.058	0.85	0.24
4.061	0.87	0.24
4.065	0.9	0.24
4.068	0.91	0.24
4.072	0.93	0.24
4.075	0.97	0.24
4.079	1	0.24
4.082	1.03	0.24
4.086	1.06	0.24
4.089	1.1	0.24
4.093	1.15	0.24
4.096	1.18	0.24
4.1	1.23	0.24
4.103	1.27	0.23
4.107	1.34	0.24
4.11	1.4	0.24
4.114	1.46	0.24
4.117	1.51	0.24
4.121	1.57	0.24
4.124	1.61	0.24
4.128	1.68	0.24
4.131	1.73	0.24
4.135	1.78	0.25
4.138	1.85	0.24
4.142	1.93	0.24
4.145	2.01	0.24
4.149	2.08	0.24
4.152	2.14	0.24
4.156	2.22	0.24
4.159	2.32	0.24
4.163	2.4	0.24
4.166	2.51	0.24
4.17	2.62	0.24
4.173	2.73	0.24
4.177	2.82	0.24
4.18	2.92	0.24
4.184	3.03	0.24
4.187	3.11	0.23
4.191	3.2	0.24
4.194	3.29	0.24
4.198	3.43	0.24
4.201	3.55	0.24
4.205	3.72	0.24
4.208	3.92	0.24
4.212	4.11	0.24
4.215	4.3	0.24
4.219	4.43	0.25
4.222	4.62	0.24
4.226	4.82	0.24
4.229	4.9	0.24
4.233	5.03	0.24
4.236	5.18	0.24
4.24	5.34	0.24
4.243	5.56	0.24
4.247	5.67	0.23
4.25	5.87	0.24
4.254	6.16	0.24
4.257	6.33	0.24
4.261	6.62	0.24
4.264	6.9	0.24
4.268	7.18	0.24
4.271	7.46	0.24
4.275	7.75	0.24
4.278	8.06	0.25
4.282	8.35	0.24
4.285	8.64	0.24
4.289	8.9	0.24
4.292	9.13	0.68
4.296	9.61	0.88
4.299	9.92	1.24
4.302	10.19	1.85
4.306	10.58	2.44
4.309	11.04	2.54
4.313	11.44	2.74
4.316	11.89	3.1
4.32	12.31	3.66
4.323	13.51	4.37
4.327	16.13	5.14
4.33	20.94	5.98
4.334	28.07	6.77
4.337	38.12	7.62
4.341	49.29	8.61
4.344	61.23	9.37
4.348	72.03	9.91
4.351	82.77	10.32
4.355	90.91	10.57
4.358	96.26	10.73
4.362	99.07	10.62
4.365	100	10.17
4.369	99.14	9.83
4.372	97.62	9.44
4.376	92.87	9.06
4.379	88.62	8.44
4.383	83.4	7.71
4.386	77.71	6.98
4.39	71.41	6.23
4.393	64.87	5.4
4.397	57.88	4.58
4.4	51.16	3.8
4.404	43.74	3.18
4.407	37.39	2.62
4.411	30.97	2.12
4.414	25.82	1.72
4.418	20.95	1.42
4.421	16.74	1.21
4.425	13.33	1.02
4.428	10.35	0.88
4.432	8	0.78
4.435	6.39	0.7
4.439	5.09	0.64
4.442	4.2	0.6
4.446	3.55	0.56
4.449	3.08	0.54
4.453	2.78	0.51
4.456	2.5	0.49
4.46	2.28	0.46
4.463	2.12	0.44
4.467	1.97	0.43
4.47	1.86	0.43
4.474	1.76	0.42
4.477	1.68	0.42
4.481	1.65	0.41
4.484	1.58	0.4
4.488	1.52	0.39
4.491	1.48	0.38
4.495	1.45	0.37
4.498	1.41	0.36
4.502	1.35	0.35
4.505	1.32	0.34
4.509	1.29	0.34
4.512	1.26	0.34
4.516	1.22	0.34
4.519	1.19	0.33
4.523	1.15	0.33
4.526	1.14	0.33
4.53	1.11	0.33
4.533	1.08	0.32
4.537	1.06	0.32
4.54	1.05	0.32
4.544	1.04	0.32
4.547	1.04	0.31
4.551	1.04	0.31
4.554	1.01	0.3
4.558	1	0.3
4.561	0.98	0.29
4.565	0.96	0.28
4.568	0.94	0.28
4.572	0.92	0.28
4.575	0.91	0.28
4.579	0.9	0.28
4.582	0.88	0.28
4.586	0.87	0.27
4.589	0.87	0.27
4.593	0.85	0.27
4.596	0.84	0.27
4.6	0.84	0.27
4.603	0.85	0.27
4.607	0.86	0.27
4.61	0.87	0.27
4.614	0.87	0.27
4.617	0.87	0.27
4.621	0.87	0.27
4.624	0.87	0.27
4.628	0.87	0.27
4.631	0.87	0.27
4.635	0.87	0.27
4.638	0.87	0.28
4.642	0.88	0.29
4.645	0.88	0.3
4.649	0.88	0.31
4.652	0.88	0.32
4.656	0.88	0.34
4.659	0.87	0.36
4.663	0.88	0.38
4.666	0.87	0.4
4.67	0.88	0.43
4.673	0.88	0.47
4.677	0.88	0.5
4.68	0.87	0.53
4.684	0.88	0.57
4.687	0.87	0.63
4.691	0.88	0.67
4.694	0.88	0.71
4.698	0.88	0.75
4.701	0.88	0.79
4.705	0.87	0.82
4.708	0.88	0.82
4.712	0.88	0.82
4.715	0.88	0.82
4.719	0.87	0.83
4.722	0.88	0.84
4.726	0.87	0.82
4.729	0.88	0.82
4.733	0.88	0.83
4.736	0.88	0.82
4.74	0.88	0.82
4.743	0.87	0.81
4.747	0.88	0.81
4.75	0.88	0.82
4.754	0.88	0.81
4.757	0.87	0.81
4.761	0.88	0.81
4.764	0.87	0.81
4.768	0.88	0.81
4.771	0.88	0.8
4.775	0.88	0.81
4.778	0.88	0.8
4.782	0.87	0.81
4.785	0.88	0.81
4.789	0.88	0.79
4.792	0.88	0.79
4.796	0.87	0.78
4.799	0.88	0.77
4.803	0.87	0.76
4.806	0.88	0.75
4.81	0.88	1.91
4.813	0.88	8.47
4.817	0.89	29.46
4.82	0.9	66.85
4.824	0.88	91.29
4.827	0.87	100
4.831	0.88	96.25
4.834	0.87	90.34
4.838	0.87	90.38
4.841	0.89	75.87
4.845	0.84	56.52
4.848	0.78	30.62
4.852	0.75	12.43
4.855	0.71	5.06
4.859	0.68	2.48
4.862	0.65	1.73
4.866	0.63	1.08
4.869	0.61	0.81
4.873	0.59	0.62
4.876	0.57	0.47
4.88	0.56	0.32
4.883	0.54	0.24
4.887	0.53	0.25
4.89	0.52	0.22
4.894	0.51	0.13
4.897	0.51	0.13
4.901	0.51	0.12
4.904	0.5	0.14
4.908	0.5	0.11
4.911	0.5	0.1
4.915	0.49	0.14
4.918	0.49	0.11
4.922	0.49	0.19
4.925	0.48	0.18
4.929	0.47	0.25
4.932	0.47	0.24
4.935	0.47	0.23
4.939	0.47	0.29
4.942	0.46	0.25
4.946	0.45	0.29
4.949	0.45	0.32
4.953	0.44	0.28
4.956	0.42	0.3
4.96	0.4	0.36
4.963	0.4	0.33
4.967	0.4	0.36
4.97	0.39	0.39
4.974	0.38	0.35
4.977	0.37	0.33
4.981	0.38	0.31
4.984	0.38	0.33
4.988	0.37	0.32
4.991	0.37	0.35
4.995	0.37	0.35
4.998	0.36	0.32
5.002	0.36	0.28
5.005	0.35	0.26
5.009	0.34	0.24
5.012	0.33	0.31
5.016	0.33	0.28
5.019	0.32	0.22
5.023	0.32	0.21
5.026	0.31	0.25
5.03	0.31	0.28
5.033	0.31	0.27
5.037	0.3	0.23
5.04	0.3	0.16
5.044	0.29	0.2
5.047	0.27	0.23
5.051	0.26	0.2
5.054	0.25	0.15
5.058	0.25	0.18
5.061	0.24	0.17
5.065	0.24	0.18
5.068	0.23	0.19
5.072	0.24	0.19
5.075	0.24	0.21
5.079	0.24	0.22
5.082	0.23	0.21
5.086	0.23	0.29
5.089	0.22	0.18
5.093	0.21	0.24
5.096	0.2	0.21
5.1	0.19	0.25
5.103	0.19
5.107	0.19
5.11	0.18
5.114	0.18
5.117	0.18
5.121	0.18
5.124	0.18
5.128	0.17
5.131	0.17
5.135	0.17
5.138	0.16
5.142	0.15
5.145	0.15
5.149	0.14
5.152	0.13
5.156	0.12
5.159	0.11
5.163	0.1
5.166	0.1
5.17	0.1
5.173	0.1
5.177	0.09
5.18	0.09
5.184	0.08
5.187	0.08
5.191	0.08
5.194	0.07
5.198	0.07
5.201	0.06
5.205	0.06
5.208	0.05
5.212	0.05
5.215	0.04
5.219	0.04
5.222	0.04
5.226	0.03
5.229	0.03
5.233	0.02
5.236	0.02
5.24	0.02
5.243	0.01
5.247	0.01
5.25	0.01
5.254	0.01
5.257	0
5.261	0
5.264	0
5.268	0
5.271	0
5.275	0
5.278	0
5.282	0
5.285	0
5.289	0
5.292	0
5.296	0
5.299	0
5.303	0
5.306	0
5.31	0
5.313	0
5.317	0
5.32	0
5.324	0
5.327	0
5.331	0
5.334	0
5.338	0
5.341	0
5.345	0
5.348	0
5.352	0
5.355	0.01
5.359	0.01
5.362	0.01
5.366	0.01
5.369	0.01
5.373	0.01
5.376	0.01
5.38	0.01
5.383	0.01
5.387	0.01
5.39	0.01
5.394	0.01
5.397	0.01
5.401	0.01
5.404	0.01
5.408	0.01
5.411	0.02
5.415	0.02
5.418	0.02
5.422	0.02
5.425	0.03
5.429	0.03
5.432	0.03
5.436	0.03
5.439	0.03
5.443	0.03
5.446	0.04
5.45	0.04
5.453	0.04
5.457	0.04
5.46	0.04
5.464	0.05
5.467	0.05
5.471	0.05
5.474	0.06
5.478	0.06
5.481	0.06
5.485	0.06
5.488	0.06
5.492	0.06
5.495	0.06
5.499	0.07
5.502	0.07
5.506	0.07
5.509	0.08
5.513	0.08
5.516	0.09
5.52	0.09
5.523	0.09
5.527	0.09
5.53	0.09
5.534	0.09
5.537	0.09
5.541	0.1
5.544	0.1
5.548	0.1
5.551	0.1
5.555	0.09
5.558	0.1
5.561	0.1
5.565	0.1
5.568	0.1
5.572	0.1
5.575	0.11
5.579	0.11
5.582	0.11
5.586	0.11
5.589	0.12
5.593	0.11
5.596	0.12
5.6	0.12
5.603	0.12
5.607	0.12
5.61	0.13
5.614	0.12
5.617	0.12
5.621	0.12
5.624	0.13
5.628	0.13
5.631	0.13
5.635	0.13
5.638	0.14
5.642	0.14
5.645	0.14
5.649	0.14
5.652	0.15
5.656	0.15
5.659	0.16
5.663	0.16
5.666	0.16
5.67	0.16
5.673	0.17
5.677	0.17
5.68	0.17
5.684	0.17
5.687	0.18
5.691	0.18
5.694	0.18
5.698	0.18
5.701	0.19
5.705	0.2
5.708	0.21
5.712	0.21
5.715	0.21
5.719	0.22
5.722	0.23
5.726	0.22
5.729	0.23
5.733	0.23
5.736	0.23
5.74	0.23
5.743	0.23
5.747	0.23
5.75	0.23
5.754	0.23
5.757	0.23
5.761	0.23
5.764	0.24
5.768	0.24
5.771	0.24
5.775	0.24
5.778	0.25
5.782	0.24
5.785	0.24
5.789	0.24
5.792	0.24
5.796	0.24
5.799	0.24
5.803	0.25
5.806	0.25
5.81	0.25
5.813	0.26
5.817	0.27
5.82	0.27
5.824	0.27
5.827	0.27
5.831	0.27
5.834	0.27
5.838	0.26
5.841	0.26
5.845	0.26
5.848	0.25
5.852	0.25
5.855	0.25
5.859	0.25
5.862	0.25
5.866	0.25
5.869	0.25
5.873	0.25
5.876	0.25
5.88	0.26
5.883	0.25
5.887	0.25
5.89	0.25
5.894	0.26
5.897	0.26
5.901	0.26
5.904	0.26
5.908	0.26
5.911	0.26
5.915	0.26
5.918	0.25
5.922	0.25
5.925	0.25
5.929	0.25
5.932	0.25
5.936	0.25
5.939	0.26
5.943	0.26
5.946	0.26
5.95	0.27
5.953	0.27
5.957	0.27
5.96	0.27
5.964	0.26
5.967	0.26
5.971	0.27
5.974	0.27
5.978	0.27
5.981	0.28
5.985	0.29
5.988	0.29
5.992	0.29
5.995	0.28
5.999	0.27
6.002	0.28
6.006	0.27
6.009	0.27
6.013	0.28
6.016	0.27
6.02	0.27
6.023	0.25
6.027	0.25
6.03	0.25
6.034	0.24
6.037	0.24
6.041	0.24
6.044	0.24
6.048	0.25
6.051	0.25
6.055	0.25
6.058	0.25
6.062	0.26
6.065	0.26
6.069	0.26
6.072	0.26
6.076	0.27
6.079	0.27
6.083	0.27
6.086	0.27
6.09	0.27
6.093	0.27
6.097	0.27
6.1	0.27
6.104	0.27
6.107	0.28
6.111	0.28
6.114	0.28
6.118	0.28
6.121	0.27
6.125	0.28
6.128	0.28
6.132	0.28
6.135	0.28
6.139	0.29
6.142	0.29
6.146	0.29
6.149	0.28
6.153	0.28
6.156	0.28
6.16	0.28
6.163	0.29
6.167	0.29
6.17	0.28
6.174	0.28
6.177	0.28
6.181	0.28
6.184	0.28
6.188	0.28
6.191	0.29
6.194	0.29
6.198	0.3
6.201	0.3
6.205	0.29
6.208	0.3
6.212	0.3
6.215	0.3
6.219	0.31
6.222	0.3
6.226	0.3
6.229	0.3
6.233	0.3
6.236	0.3
6.24	0.3
6.243	0.3
6.247	0.29
6.25	0.3
6.254	0.3
6.257	0.32
6.261	0.32
6.264	0.32
6.268	0.31
6.271	0.32
6.275	0.32
6.278	0.32
6.282	0.31
6.285	0.31
6.289	0.32
6.292	0.33
6.296	0.32
6.299	0.32
6.303	0.32
6.306	0.32
6.31	0.31
6.313	0.31
6.317	0.3
6.32	0.31
6.324	0.32
6.327	0.32
6.331	0.32
6.334	0.33
6.338	0.33
6.341	0.34
6.345	0.34
6.348	0.34
6.352	0.35
6.355	0.34
6.359	0.34
6.362	0.34
6.366	0.34
6.369	0.33
6.373	0.33
6.376	0.33
6.38	0.34
6.383	0.33
6.387	0.33
6.39	0.33
6.394	0.34
6.397	0.33
6.401	0.33
6.404	0.32
6.408	0.33
6.411	0.33
6.415	0.32
6.418	0.32
6.422	0.32
6.425	0.32
6.429	0.33
6.432	0.32
6.436	0.32
6.439	0.32
6.443	0.32
6.446	0.32
6.45	0.32
6.453	0.32
6.457	0.32
6.46	0.32
6.464	0.31
6.467	0.32
6.471	0.32
6.474	0.32
6.478	0.32
6.481	0.33
6.485	0.33
6.488	0.32
6.492	0.33
6.495	0.32
6.499	0.32
