# Supplementary material for: HMBA ameliorates obesity by MYH9‐ and ACTG1‐dependent regulation of hypothalamic neuropeptides
Source: EMBO Mol Med. 2023 Nov 20;15(12):e18024. doi: 10.15252/emmm.202318024 (PMC10701615; doi:10.15252/emmm.202318024)
Supplement: Supplementary file 7 — Source Data for Figure 4 [file EMMM-15-e18024-s009.zip › Fig_4F/MASCOT_ACTG1.csv]

Peak list format	Mascot generic
Search type	MIS
Mascot version	2.6.1
Database	NCBInr_acc
Fasta file	NCBInr_20190719.fasta
Total sequences	211319681
Total residues	76884372236
Sequences after taxonomy filter	177815
Number of queries	786
Decoy	--------------------------------------------------------
Number of matches above identity threshold in search of real database	85
Number of matches above identity threshold in search of decoy database	7
Number of matches above homology threshold in search of real database	104
Number of matches above homology threshold in search of decoy database	14
Fixed modifications	--------------------------------------------------------
Identifier	Name	Delta	Neutral loss
1	Carbamidomethyl (C)	57.021464
Variable modifications	--------------------------------------------------------
Identifier	Name	Delta	Neutral loss(es)
1	Oxidation (M)	15.994915	0	63.998285
Search Parameters	--------------------------------------------------------
Taxonomy filter	. . . . . . . . . . . . . . . . . . Mus musculus (house mouse)
Enzyme	Trypsin
Maximum Missed Cleavages	2
Fixed modifications	Carbamidomethyl (C)
Variable modifications	Oxidation (M)
Peptide Mass Tolerance	10
Peptide Mass Tolerance Units	ppm
Fragment Mass Tolerance	0.8
Fragment Mass Tolerance Units	Da
Mass values	Monoisotopic
Instrument type	ESI-TRAP
Decoy database also searched	1
Format parameters	--------------------------------------------------------
Significance threshold	0.05
Max. number of hits	0
Use MudPIT protein scoring	0
Ions score cut-off	-1
Include same-set proteins	1
Include sub-set proteins	0
Include unassigned	0
Require bold red	0
Use homology threshold	0
Group protein families	0
Re-score using Percolator	0
Show duplicate peptides	1
Protein hits	--------------------------------------------------------
prot_hit_num	prot_acc	prot_desc	prot_score	prot_mass	prot_matches	prot_matches_sig	prot_sequences	prot_sequences_sig	pep_query	pep_rank	pep_isbold	pep_isunique	pep_exp_mz	pep_exp_mr	pep_exp_z	pep_calc_mr	pep_delta	pep_miss	pep_score	pep_expect	pep_res_before	pep_seq	pep_res_after	pep_var_mod	pep_var_mod_pos	pep_summed_mod_pos	pep_local_mod_pos	pep_scan_title
1	BAE28137.1	unnamed protein product [Mus musculus]	490	42080	16	16	10	10	30	1	1	0	398.239	794.4634	2	794.465	-0.0016	0	28.72	0.028	K	IIAPPER	K					D:\20220111_DGIST_ParkSJ\6.raw
1	BAE28137.1	unnamed protein product [Mus musculus]	490	42080	16	16	10	10	112	1	1	0	462.2873	922.56	2	922.56	0.0001	1	38.43	0.0031	K	IIAPPERK	Y					D:\20220111_DGIST_ParkSJ\6.raw
1	BAE28137.1	unnamed protein product [Mus musculus]	490	42080	16	16	10	10	136	1	1	0	488.7265	975.4384	2	975.441	-0.0026	0	64.11	9.30E-06	K	AGFAGDDAPR	A					D:\20220111_DGIST_ParkSJ\6.raw
1	BAE28137.1	unnamed protein product [Mus musculus]	490	42080	16	16	10	10	137	1	1	0	488.7281	975.4416	2	975.441	0.0006	0	59.29	4.10E-05	K	AGFAGDDAPR	A					D:\20220111_DGIST_ParkSJ\6.raw
1	BAE28137.1	unnamed protein product [Mus musculus]	490	42080	16	16	10	10	138	1	1	0	488.7281	975.4416	2	975.441	0.0006	0	86.52	7.80E-08	K	AGFAGDDAPR	A					D:\20220111_DGIST_ParkSJ\6.raw
1	BAE28137.1	unnamed protein product [Mus musculus]	490	42080	16	16	10	10	309	1	1	0	518.8296	1035.6446	2	1035.644	0.0006	1	24.32	0.021	K	IKIIAPPER	K					D:\20220111_DGIST_ParkSJ\6.raw
1	BAE28137.1	unnamed protein product [Mus musculus]	490	42080	16	16	10	10	367	1	1	1	566.7686	1131.5226	2	1131.5197	0.003	0	41.43	0.0025	R	GYSFTTTAER	E					D:\20220111_DGIST_ParkSJ\6.raw
1	BAE28137.1	unnamed protein product [Mus musculus]	490	42080	16	16	10	10	381	1	1	0	581.3124	1160.6102	2	1160.6111	-0.0008	0	43.76	0.003	K	EITALAPSTMK	I					D:\20220111_DGIST_ParkSJ\6.raw
1	BAE28137.1	unnamed protein product [Mus musculus]	490	42080	16	16	10	10	382	1	1	0	581.3127	1160.6108	2	1160.6111	-0.0002	0	47.17	0.0018	K	EITALAPSTMK	I					D:\20220111_DGIST_ParkSJ\6.raw
1	BAE28137.1	unnamed protein product [Mus musculus]	490	42080	16	16	10	10	385	1	1	0	388.9203	1163.7391	3	1163.739	0.0001	2	32.01	0.0046	K	IKIIAPPERK	Y					D:\20220111_DGIST_ParkSJ\6.raw
1	BAE28137.1	unnamed protein product [Mus musculus]	490	42080	16	16	10	10	389	1	1	0	589.3104	1176.6062	2	1176.606	0.0002	0	49.25	0.001	K	EITALAPSTMK	I	Oxidation (M)	0.00000000010.0			D:\20220111_DGIST_ParkSJ\6.raw
1	BAE28137.1	unnamed protein product [Mus musculus]	490	42080	16	16	10	10	390	1	1	0	589.3113	1176.608	2	1176.606	0.002	0	43.61	0.0036	K	EITALAPSTMK	I	Oxidation (M)	0.00000000010.0			D:\20220111_DGIST_ParkSJ\6.raw
1	BAE28137.1	unnamed protein product [Mus musculus]	490	42080	16	16	10	10	412	1	1	0	599.8572	1197.6998	2	1197.6982	0.0016	0	50.13	0.00041	R	AVFPSIVGRPR	H					D:\20220111_DGIST_ParkSJ\6.raw
1	BAE28137.1	unnamed protein product [Mus musculus]	490	42080	16	16	10	10	414	1	1	0	599.8609	1197.7072	2	1197.6982	0.009	0	28.8	0.04	R	AVFPSIVGRPR	H					D:\20220111_DGIST_ParkSJ\6.raw
1	BAE28137.1	unnamed protein product [Mus musculus]	490	42080	16	16	10	10	560	1	1	0	790.9066	1579.7986	2	1579.7949	0.0037	1	54.49	0.00025	R	MQKEITALAPSTMK	I	2 Oxidation (M)	0.10000000000010.0			D:\20220111_DGIST_ParkSJ\6.raw
1	BAE28137.1	unnamed protein product [Mus musculus]	490	42080	16	16	10	10	630	1	1	0	895.9531	1789.8916	2	1789.8846	0.007	0	84.83	2.80E-07	K	SYELPDGQVITIGNER	F					D:\20220111_DGIST_ParkSJ\6.raw
1	BAE30280.1	unnamed protein product [Mus musculus]	490	41994	16	16	10	10	30	1	0	0	398.239	794.4634	2	794.465	-0.0016	0	28.72	0.028	K	IIAPPER	K					D:\20220111_DGIST_ParkSJ\6.raw
1	BAE30280.1	unnamed protein product [Mus musculus]	490	41994	16	16	10	10	112	1	0	0	462.2873	922.56	2	922.56	0.0001	1	38.43	0.0031	K	IIAPPERK	Y					D:\20220111_DGIST_ParkSJ\6.raw
1	BAE30280.1	unnamed protein product [Mus musculus]	490	41994	16	16	10	10	136	1	0	0	488.7265	975.4384	2	975.441	-0.0026	0	64.11	9.30E-06	K	AGFAGDDAPR	A					D:\20220111_DGIST_ParkSJ\6.raw
1	BAE30280.1	unnamed protein product [Mus musculus]	490	41994	16	16	10	10	137	1	0	0	488.7281	975.4416	2	975.441	0.0006	0	59.29	4.10E-05	K	AGFAGDDAPR	A					D:\20220111_DGIST_ParkSJ\6.raw
1	BAE30280.1	unnamed protein product [Mus musculus]	490	41994	16	16	10	10	138	1	0	0	488.7281	975.4416	2	975.441	0.0006	0	86.52	7.80E-08	K	AGFAGDDAPR	A					D:\20220111_DGIST_ParkSJ\6.raw
1	BAE30280.1	unnamed protein product [Mus musculus]	490	41994	16	16	10	10	309	1	0	0	518.8296	1035.6446	2	1035.644	0.0006	1	24.32	0.021	K	IKIIAPPER	K					D:\20220111_DGIST_ParkSJ\6.raw
1	BAE30280.1	unnamed protein product [Mus musculus]	490	41994	16	16	10	10	367	1	0	1	566.7686	1131.5226	2	1131.5197	0.003	0	41.43	0.0025	R	GYSFTTTAER	E					D:\20220111_DGIST_ParkSJ\6.raw
1	BAE30280.1	unnamed protein product [Mus musculus]	490	41994	16	16	10	10	381	1	0	0	581.3124	1160.6102	2	1160.6111	-0.0008	0	43.76	0.003	K	EITALAPSTMK	I					D:\20220111_DGIST_ParkSJ\6.raw
1	BAE30280.1	unnamed protein product [Mus musculus]	490	41994	16	16	10	10	382	1	0	0	581.3127	1160.6108	2	1160.6111	-0.0002	0	47.17	0.0018	K	EITALAPSTMK	I					D:\20220111_DGIST_ParkSJ\6.raw
1	BAE30280.1	unnamed protein product [Mus musculus]	490	41994	16	16	10	10	385	1	0	0	388.9203	1163.7391	3	1163.739	0.0001	2	32.01	0.0046	K	IKIIAPPERK	Y					D:\20220111_DGIST_ParkSJ\6.raw
1	BAE30280.1	unnamed protein product [Mus musculus]	490	41994	16	16	10	10	389	1	0	0	589.3104	1176.6062	2	1176.606	0.0002	0	49.25	0.001	K	EITALAPSTMK	I	Oxidation (M)	0.00000000010.0			D:\20220111_DGIST_ParkSJ\6.raw
1	BAE30280.1	unnamed protein product [Mus musculus]	490	41994	16	16	10	10	390	1	0	0	589.3113	1176.608	2	1176.606	0.002	0	43.61	0.0036	K	EITALAPSTMK	I	Oxidation (M)	0.00000000010.0			D:\20220111_DGIST_ParkSJ\6.raw
1	BAE30280.1	unnamed protein product [Mus musculus]	490	41994	16	16	10	10	412	1	0	0	599.8572	1197.6998	2	1197.6982	0.0016	0	50.13	0.00041	R	AVFPSIVGRPR	H					D:\20220111_DGIST_ParkSJ\6.raw
1	BAE30280.1	unnamed protein product [Mus musculus]	490	41994	16	16	10	10	414	1	0	0	599.8609	1197.7072	2	1197.6982	0.009	0	28.8	0.04	R	AVFPSIVGRPR	H					D:\20220111_DGIST_ParkSJ\6.raw
1	BAE30280.1	unnamed protein product [Mus musculus]	490	41994	16	16	10	10	560	1	0	0	790.9066	1579.7986	2	1579.7949	0.0037	1	54.49	0.00025	R	MQKEITALAPSTMK	I	2 Oxidation (M)	0.10000000000010.0			D:\20220111_DGIST_ParkSJ\6.raw
1	BAE30280.1	unnamed protein product [Mus musculus]	490	41994	16	16	10	10	630	1	0	0	895.9531	1789.8916	2	1789.8846	0.007	0	84.83	2.80E-07	K	SYELPDGQVITIGNER	F					D:\20220111_DGIST_ParkSJ\6.raw
1	BAE30357.1	unnamed protein product [Mus musculus]	490	42066	16	16	10	10	30	1	0	0	398.239	794.4634	2	794.465	-0.0016	0	28.72	0.028	K	IIAPPER	K					D:\20220111_DGIST_ParkSJ\6.raw
1	BAE30357.1	unnamed protein product [Mus musculus]	490	42066	16	16	10	10	112	1	0	0	462.2873	922.56	2	922.56	0.0001	1	38.43	0.0031	K	IIAPPERK	Y					D:\20220111_DGIST_ParkSJ\6.raw
1	BAE30357.1	unnamed protein product [Mus musculus]	490	42066	16	16	10	10	136	1	0	0	488.7265	975.4384	2	975.441	-0.0026	0	64.11	9.30E-06	K	AGFAGDDAPR	A					D:\20220111_DGIST_ParkSJ\6.raw
1	BAE30357.1	unnamed protein product [Mus musculus]	490	42066	16	16	10	10	137	1	0	0	488.7281	975.4416	2	975.441	0.0006	0	59.29	4.10E-05	K	AGFAGDDAPR	A					D:\20220111_DGIST_ParkSJ\6.raw
1	BAE30357.1	unnamed protein product [Mus musculus]	490	42066	16	16	10	10	138	1	0	0	488.7281	975.4416	2	975.441	0.0006	0	86.52	7.80E-08	K	AGFAGDDAPR	A					D:\20220111_DGIST_ParkSJ\6.raw
1	BAE30357.1	unnamed protein product [Mus musculus]	490	42066	16	16	10	10	309	1	0	0	518.8296	1035.6446	2	1035.644	0.0006	1	24.32	0.021	K	IKIIAPPER	K					D:\20220111_DGIST_ParkSJ\6.raw
1	BAE30357.1	unnamed protein product [Mus musculus]	490	42066	16	16	10	10	367	1	0	1	566.7686	1131.5226	2	1131.5197	0.003	0	41.43	0.0025	R	GYSFTTTAER	E					D:\20220111_DGIST_ParkSJ\6.raw
1	BAE30357.1	unnamed protein product [Mus musculus]	490	42066	16	16	10	10	381	1	0	0	581.3124	1160.6102	2	1160.6111	-0.0008	0	43.76	0.003	K	EITALAPSTMK	I					D:\20220111_DGIST_ParkSJ\6.raw
1	BAE30357.1	unnamed protein product [Mus musculus]	490	42066	16	16	10	10	382	1	0	0	581.3127	1160.6108	2	1160.6111	-0.0002	0	47.17	0.0018	K	EITALAPSTMK	I					D:\20220111_DGIST_ParkSJ\6.raw
1	BAE30357.1	unnamed protein product [Mus musculus]	490	42066	16	16	10	10	385	1	0	0	388.9203	1163.7391	3	1163.739	0.0001	2	32.01	0.0046	K	IKIIAPPERK	Y					D:\20220111_DGIST_ParkSJ\6.raw
1	BAE30357.1	unnamed protein product [Mus musculus]	490	42066	16	16	10	10	389	1	0	0	589.3104	1176.6062	2	1176.606	0.0002	0	49.25	0.001	K	EITALAPSTMK	I	Oxidation (M)	0.00000000010.0			D:\20220111_DGIST_ParkSJ\6.raw
1	BAE30357.1	unnamed protein product [Mus musculus]	490	42066	16	16	10	10	390	1	0	0	589.3113	1176.608	2	1176.606	0.002	0	43.61	0.0036	K	EITALAPSTMK	I	Oxidation (M)	0.00000000010.0			D:\20220111_DGIST_ParkSJ\6.raw
1	BAE30357.1	unnamed protein product [Mus musculus]	490	42066	16	16	10	10	412	1	0	0	599.8572	1197.6998	2	1197.6982	0.0016	0	50.13	0.00041	R	AVFPSIVGRPR	H					D:\20220111_DGIST_ParkSJ\6.raw
1	BAE30357.1	unnamed protein product [Mus musculus]	490	42066	16	16	10	10	414	1	0	0	599.8609	1197.7072	2	1197.6982	0.009	0	28.8	0.04	R	AVFPSIVGRPR	H					D:\20220111_DGIST_ParkSJ\6.raw
1	BAE30357.1	unnamed protein product [Mus musculus]	490	42066	16	16	10	10	560	1	0	0	790.9066	1579.7986	2	1579.7949	0.0037	1	54.49	0.00025	R	MQKEITALAPSTMK	I	2 Oxidation (M)	0.10000000000010.0			D:\20220111_DGIST_ParkSJ\6.raw
1	BAE30357.1	unnamed protein product [Mus musculus]	490	42066	16	16	10	10	630	1	0	0	895.9531	1789.8916	2	1789.8846	0.007	0	84.83	2.80E-07	K	SYELPDGQVITIGNER	F					D:\20220111_DGIST_ParkSJ\6.raw
1	BAE30358.1	unnamed protein product [Mus musculus]	490	42126	16	16	10	10	30	1	0	0	398.239	794.4634	2	794.465	-0.0016	0	28.72	0.028	K	IIAPPER	K					D:\20220111_DGIST_ParkSJ\6.raw
1	BAE30358.1	unnamed protein product [Mus musculus]	490	42126	16	16	10	10	112	1	0	0	462.2873	922.56	2	922.56	0.0001	1	38.43	0.0031	K	IIAPPERK	Y					D:\20220111_DGIST_ParkSJ\6.raw
1	BAE30358.1	unnamed protein product [Mus musculus]	490	42126	16	16	10	10	136	1	0	0	488.7265	975.4384	2	975.441	-0.0026	0	64.11	9.30E-06	K	AGFAGDDAPR	A					D:\20220111_DGIST_ParkSJ\6.raw
1	BAE30358.1	unnamed protein product [Mus musculus]	490	42126	16	16	10	10	137	1	0	0	488.7281	975.4416	2	975.441	0.0006	0	59.29	4.10E-05	K	AGFAGDDAPR	A					D:\20220111_DGIST_ParkSJ\6.raw
1	BAE30358.1	unnamed protein product [Mus musculus]	490	42126	16	16	10	10	138	1	0	0	488.7281	975.4416	2	975.441	0.0006	0	86.52	7.80E-08	K	AGFAGDDAPR	A					D:\20220111_DGIST_ParkSJ\6.raw
1	BAE30358.1	unnamed protein product [Mus musculus]	490	42126	16	16	10	10	309	1	0	0	518.8296	1035.6446	2	1035.644	0.0006	1	24.32	0.021	K	IKIIAPPER	K					D:\20220111_DGIST_ParkSJ\6.raw
1	BAE30358.1	unnamed protein product [Mus musculus]	490	42126	16	16	10	10	367	1	0	1	566.7686	1131.5226	2	1131.5197	0.003	0	41.43	0.0025	R	GYSFTTTAER	E					D:\20220111_DGIST_ParkSJ\6.raw
1	BAE30358.1	unnamed protein product [Mus musculus]	490	42126	16	16	10	10	381	1	0	0	581.3124	1160.6102	2	1160.6111	-0.0008	0	43.76	0.003	K	EITALAPSTMK	I					D:\20220111_DGIST_ParkSJ\6.raw
1	BAE30358.1	unnamed protein product [Mus musculus]	490	42126	16	16	10	10	382	1	0	0	581.3127	1160.6108	2	1160.6111	-0.0002	0	47.17	0.0018	K	EITALAPSTMK	I					D:\20220111_DGIST_ParkSJ\6.raw
1	BAE30358.1	unnamed protein product [Mus musculus]	490	42126	16	16	10	10	385	1	0	0	388.9203	1163.7391	3	1163.739	0.0001	2	32.01	0.0046	K	IKIIAPPERK	Y					D:\20220111_DGIST_ParkSJ\6.raw
1	BAE30358.1	unnamed protein product [Mus musculus]	490	42126	16	16	10	10	389	1	0	0	589.3104	1176.6062	2	1176.606	0.0002	0	49.25	0.001	K	EITALAPSTMK	I	Oxidation (M)	0.00000000010.0			D:\20220111_DGIST_ParkSJ\6.raw
1	BAE30358.1	unnamed protein product [Mus musculus]	490	42126	16	16	10	10	390	1	0	0	589.3113	1176.608	2	1176.606	0.002	0	43.61	0.0036	K	EITALAPSTMK	I	Oxidation (M)	0.00000000010.0			D:\20220111_DGIST_ParkSJ\6.raw
1	BAE30358.1	unnamed protein product [Mus musculus]	490	42126	16	16	10	10	412	1	0	0	599.8572	1197.6998	2	1197.6982	0.0016	0	50.13	0.00041	R	AVFPSIVGRPR	H					D:\20220111_DGIST_ParkSJ\6.raw
1	BAE30358.1	unnamed protein product [Mus musculus]	490	42126	16	16	10	10	414	1	0	0	599.8609	1197.7072	2	1197.6982	0.009	0	28.8	0.04	R	AVFPSIVGRPR	H					D:\20220111_DGIST_ParkSJ\6.raw
1	BAE30358.1	unnamed protein product [Mus musculus]	490	42126	16	16	10	10	560	1	0	0	790.9066	1579.7986	2	1579.7949	0.0037	1	54.49	0.00025	R	MQKEITALAPSTMK	I	2 Oxidation (M)	0.10000000000010.0			D:\20220111_DGIST_ParkSJ\6.raw
1	BAE30358.1	unnamed protein product [Mus musculus]	490	42126	16	16	10	10	630	1	0	0	895.9531	1789.8916	2	1789.8846	0.007	0	84.83	2.80E-07	K	SYELPDGQVITIGNER	F					D:\20220111_DGIST_ParkSJ\6.raw
1	CAA31455.1	gamma-actin, partial [Mus musculus]	490	41335	16	16	10	10	30	1	0	0	398.239	794.4634	2	794.465	-0.0016	0	28.72	0.028	K	IIAPPER	K					D:\20220111_DGIST_ParkSJ\6.raw
1	CAA31455.1	gamma-actin, partial [Mus musculus]	490	41335	16	16	10	10	112	1	0	0	462.2873	922.56	2	922.56	0.0001	1	38.43	0.0031	K	IIAPPERK	Y					D:\20220111_DGIST_ParkSJ\6.raw
1	CAA31455.1	gamma-actin, partial [Mus musculus]	490	41335	16	16	10	10	136	1	0	0	488.7265	975.4384	2	975.441	-0.0026	0	64.11	9.30E-06	K	AGFAGDDAPR	A					D:\20220111_DGIST_ParkSJ\6.raw
1	CAA31455.1	gamma-actin, partial [Mus musculus]	490	41335	16	16	10	10	137	1	0	0	488.7281	975.4416	2	975.441	0.0006	0	59.29	4.10E-05	K	AGFAGDDAPR	A					D:\20220111_DGIST_ParkSJ\6.raw
1	CAA31455.1	gamma-actin, partial [Mus musculus]	490	41335	16	16	10	10	138	1	0	0	488.7281	975.4416	2	975.441	0.0006	0	86.52	7.80E-08	K	AGFAGDDAPR	A					D:\20220111_DGIST_ParkSJ\6.raw
1	CAA31455.1	gamma-actin, partial [Mus musculus]	490	41335	16	16	10	10	309	1	0	0	518.8296	1035.6446	2	1035.644	0.0006	1	24.32	0.021	K	IKIIAPPER	K					D:\20220111_DGIST_ParkSJ\6.raw
1	CAA31455.1	gamma-actin, partial [Mus musculus]	490	41335	16	16	10	10	367	1	0	1	566.7686	1131.5226	2	1131.5197	0.003	0	41.43	0.0025	R	GYSFTTTAER	E					D:\20220111_DGIST_ParkSJ\6.raw
1	CAA31455.1	gamma-actin, partial [Mus musculus]	490	41335	16	16	10	10	381	1	0	0	581.3124	1160.6102	2	1160.6111	-0.0008	0	43.76	0.003	K	EITALAPSTMK	I					D:\20220111_DGIST_ParkSJ\6.raw
1	CAA31455.1	gamma-actin, partial [Mus musculus]	490	41335	16	16	10	10	382	1	0	0	581.3127	1160.6108	2	1160.6111	-0.0002	0	47.17	0.0018	K	EITALAPSTMK	I					D:\20220111_DGIST_ParkSJ\6.raw
1	CAA31455.1	gamma-actin, partial [Mus musculus]	490	41335	16	16	10	10	385	1	0	0	388.9203	1163.7391	3	1163.739	0.0001	2	32.01	0.0046	K	IKIIAPPERK	Y					D:\20220111_DGIST_ParkSJ\6.raw
1	CAA31455.1	gamma-actin, partial [Mus musculus]	490	41335	16	16	10	10	389	1	0	0	589.3104	1176.6062	2	1176.606	0.0002	0	49.25	0.001	K	EITALAPSTMK	I	Oxidation (M)	0.00000000010.0			D:\20220111_DGIST_ParkSJ\6.raw
1	CAA31455.1	gamma-actin, partial [Mus musculus]	490	41335	16	16	10	10	390	1	0	0	589.3113	1176.608	2	1176.606	0.002	0	43.61	0.0036	K	EITALAPSTMK	I	Oxidation (M)	0.00000000010.0			D:\20220111_DGIST_ParkSJ\6.raw
1	CAA31455.1	gamma-actin, partial [Mus musculus]	490	41335	16	16	10	10	412	1	0	0	599.8572	1197.6998	2	1197.6982	0.0016	0	50.13	0.00041	R	AVFPSIVGRPR	H					D:\20220111_DGIST_ParkSJ\6.raw
1	CAA31455.1	gamma-actin, partial [Mus musculus]	490	41335	16	16	10	10	414	1	0	0	599.8609	1197.7072	2	1197.6982	0.009	0	28.8	0.04	R	AVFPSIVGRPR	H					D:\20220111_DGIST_ParkSJ\6.raw
1	CAA31455.1	gamma-actin, partial [Mus musculus]	490	41335	16	16	10	10	560	1	0	0	790.9066	1579.7986	2	1579.7949	0.0037	1	54.49	0.00025	R	MQKEITALAPSTMK	I	2 Oxidation (M)	0.10000000000010.0			D:\20220111_DGIST_ParkSJ\6.raw
1	CAA31455.1	gamma-actin, partial [Mus musculus]	490	41335	16	16	10	10	630	1	0	0	895.9531	1789.8916	2	1789.8846	0.007	0	84.83	2.80E-07	K	SYELPDGQVITIGNER	F					D:\20220111_DGIST_ParkSJ\6.raw
1	BAE32013.1	unnamed protein product [Mus musculus]	490	42024	16	16	10	10	30	1	0	0	398.239	794.4634	2	794.465	-0.0016	0	28.72	0.028	K	IIAPPER	K					D:\20220111_DGIST_ParkSJ\6.raw
1	BAE32013.1	unnamed protein product [Mus musculus]	490	42024	16	16	10	10	112	1	0	0	462.2873	922.56	2	922.56	0.0001	1	38.43	0.0031	K	IIAPPERK	Y					D:\20220111_DGIST_ParkSJ\6.raw
1	BAE32013.1	unnamed protein product [Mus musculus]	490	42024	16	16	10	10	136	1	0	0	488.7265	975.4384	2	975.441	-0.0026	0	64.11	9.30E-06	K	AGFAGDDAPR	A					D:\20220111_DGIST_ParkSJ\6.raw
1	BAE32013.1	unnamed protein product [Mus musculus]	490	42024	16	16	10	10	137	1	0	0	488.7281	975.4416	2	975.441	0.0006	0	59.29	4.10E-05	K	AGFAGDDAPR	A					D:\20220111_DGIST_ParkSJ\6.raw
1	BAE32013.1	unnamed protein product [Mus musculus]	490	42024	16	16	10	10	138	1	0	0	488.7281	975.4416	2	975.441	0.0006	0	86.52	7.80E-08	K	AGFAGDDAPR	A					D:\20220111_DGIST_ParkSJ\6.raw
1	BAE32013.1	unnamed protein product [Mus musculus]	490	42024	16	16	10	10	309	1	0	0	518.8296	1035.6446	2	1035.644	0.0006	1	24.32	0.021	K	IKIIAPPER	K					D:\20220111_DGIST_ParkSJ\6.raw
1	BAE32013.1	unnamed protein product [Mus musculus]	490	42024	16	16	10	10	367	1	0	1	566.7686	1131.5226	2	1131.5197	0.003	0	41.43	0.0025	R	GYSFTTTAER	E					D:\20220111_DGIST_ParkSJ\6.raw
1	BAE32013.1	unnamed protein product [Mus musculus]	490	42024	16	16	10	10	381	1	0	0	581.3124	1160.6102	2	1160.6111	-0.0008	0	43.76	0.003	K	EITALAPSTMK	I					D:\20220111_DGIST_ParkSJ\6.raw
1	BAE32013.1	unnamed protein product [Mus musculus]	490	42024	16	16	10	10	382	1	0	0	581.3127	1160.6108	2	1160.6111	-0.0002	0	47.17	0.0018	K	EITALAPSTMK	I					D:\20220111_DGIST_ParkSJ\6.raw
1	BAE32013.1	unnamed protein product [Mus musculus]	490	42024	16	16	10	10	385	1	0	0	388.9203	1163.7391	3	1163.739	0.0001	2	32.01	0.0046	K	IKIIAPPERK	Y					D:\20220111_DGIST_ParkSJ\6.raw
1	BAE32013.1	unnamed protein product [Mus musculus]	490	42024	16	16	10	10	389	1	0	0	589.3104	1176.6062	2	1176.606	0.0002	0	49.25	0.001	K	EITALAPSTMK	I	Oxidation (M)	0.00000000010.0			D:\20220111_DGIST_ParkSJ\6.raw
1	BAE32013.1	unnamed protein product [Mus musculus]	490	42024	16	16	10	10	390	1	0	0	589.3113	1176.608	2	1176.606	0.002	0	43.61	0.0036	K	EITALAPSTMK	I	Oxidation (M)	0.00000000010.0			D:\20220111_DGIST_ParkSJ\6.raw
1	BAE32013.1	unnamed protein product [Mus musculus]	490	42024	16	16	10	10	412	1	0	0	599.8572	1197.6998	2	1197.6982	0.0016	0	50.13	0.00041	R	AVFPSIVGRPR	H					D:\20220111_DGIST_ParkSJ\6.raw
1	BAE32013.1	unnamed protein product [Mus musculus]	490	42024	16	16	10	10	414	1	0	0	599.8609	1197.7072	2	1197.6982	0.009	0	28.8	0.04	R	AVFPSIVGRPR	H					D:\20220111_DGIST_ParkSJ\6.raw
1	BAE32013.1	unnamed protein product [Mus musculus]	490	42024	16	16	10	10	560	1	0	0	790.9066	1579.7986	2	1579.7949	0.0037	1	54.49	0.00025	R	MQKEITALAPSTMK	I	2 Oxidation (M)	0.10000000000010.0			D:\20220111_DGIST_ParkSJ\6.raw
1	BAE32013.1	unnamed protein product [Mus musculus]	490	42024	16	16	10	10	630	1	0	0	895.9531	1789.8916	2	1789.8846	0.007	0	84.83	2.80E-07	K	SYELPDGQVITIGNER	F					D:\20220111_DGIST_ParkSJ\6.raw
1	BAE35572.1	unnamed protein product [Mus musculus]	490	42066	16	16	10	10	30	1	0	0	398.239	794.4634	2	794.465	-0.0016	0	28.72	0.028	K	IIAPPER	K					D:\20220111_DGIST_ParkSJ\6.raw
1	BAE35572.1	unnamed protein product [Mus musculus]	490	42066	16	16	10	10	112	1	0	0	462.2873	922.56	2	922.56	0.0001	1	38.43	0.0031	K	IIAPPERK	Y					D:\20220111_DGIST_ParkSJ\6.raw
1	BAE35572.1	unnamed protein product [Mus musculus]	490	42066	16	16	10	10	136	1	0	0	488.7265	975.4384	2	975.441	-0.0026	0	64.11	9.30E-06	K	AGFAGDDAPR	A					D:\20220111_DGIST_ParkSJ\6.raw
1	BAE35572.1	unnamed protein product [Mus musculus]	490	42066	16	16	10	10	137	1	0	0	488.7281	975.4416	2	975.441	0.0006	0	59.29	4.10E-05	K	AGFAGDDAPR	A					D:\20220111_DGIST_ParkSJ\6.raw
1	BAE35572.1	unnamed protein product [Mus musculus]	490	42066	16	16	10	10	138	1	0	0	488.7281	975.4416	2	975.441	0.0006	0	86.52	7.80E-08	K	AGFAGDDAPR	A					D:\20220111_DGIST_ParkSJ\6.raw
1	BAE35572.1	unnamed protein product [Mus musculus]	490	42066	16	16	10	10	309	1	0	0	518.8296	1035.6446	2	1035.644	0.0006	1	24.32	0.021	K	IKIIAPPER	K					D:\20220111_DGIST_ParkSJ\6.raw
1	BAE35572.1	unnamed protein product [Mus musculus]	490	42066	16	16	10	10	367	1	0	1	566.7686	1131.5226	2	1131.5197	0.003	0	41.43	0.0025	R	GYSFTTTAER	E					D:\20220111_DGIST_ParkSJ\6.raw
1	BAE35572.1	unnamed protein product [Mus musculus]	490	42066	16	16	10	10	381	1	0	0	581.3124	1160.6102	2	1160.6111	-0.0008	0	43.76	0.003	K	EITALAPSTMK	I					D:\20220111_DGIST_ParkSJ\6.raw
1	BAE35572.1	unnamed protein product [Mus musculus]	490	42066	16	16	10	10	382	1	0	0	581.3127	1160.6108	2	1160.6111	-0.0002	0	47.17	0.0018	K	EITALAPSTMK	I					D:\20220111_DGIST_ParkSJ\6.raw
1	BAE35572.1	unnamed protein product [Mus musculus]	490	42066	16	16	10	10	385	1	0	0	388.9203	1163.7391	3	1163.739	0.0001	2	32.01	0.0046	K	IKIIAPPERK	Y					D:\20220111_DGIST_ParkSJ\6.raw
1	BAE35572.1	unnamed protein product [Mus musculus]	490	42066	16	16	10	10	389	1	0	0	589.3104	1176.6062	2	1176.606	0.0002	0	49.25	0.001	K	EITALAPSTMK	I	Oxidation (M)	0.00000000010.0			D:\20220111_DGIST_ParkSJ\6.raw
1	BAE35572.1	unnamed protein product [Mus musculus]	490	42066	16	16	10	10	390	1	0	0	589.3113	1176.608	2	1176.606	0.002	0	43.61	0.0036	K	EITALAPSTMK	I	Oxidation (M)	0.00000000010.0			D:\20220111_DGIST_ParkSJ\6.raw
1	BAE35572.1	unnamed protein product [Mus musculus]	490	42066	16	16	10	10	412	1	0	0	599.8572	1197.6998	2	1197.6982	0.0016	0	50.13	0.00041	R	AVFPSIVGRPR	H					D:\20220111_DGIST_ParkSJ\6.raw
1	BAE35572.1	unnamed protein product [Mus musculus]	490	42066	16	16	10	10	414	1	0	0	599.8609	1197.7072	2	1197.6982	0.009	0	28.8	0.04	R	AVFPSIVGRPR	H					D:\20220111_DGIST_ParkSJ\6.raw
1	BAE35572.1	unnamed protein product [Mus musculus]	490	42066	16	16	10	10	560	1	0	0	790.9066	1579.7986	2	1579.7949	0.0037	1	54.49	0.00025	R	MQKEITALAPSTMK	I	2 Oxidation (M)	0.10000000000010.0			D:\20220111_DGIST_ParkSJ\6.raw
1	BAE35572.1	unnamed protein product [Mus musculus]	490	42066	16	16	10	10	630	1	0	0	895.9531	1789.8916	2	1789.8846	0.007	0	84.83	2.80E-07	K	SYELPDGQVITIGNER	F					D:\20220111_DGIST_ParkSJ\6.raw
1	BAE36758.1	unnamed protein product [Mus musculus]	490	42053	16	16	10	10	30	1	0	0	398.239	794.4634	2	794.465	-0.0016	0	28.72	0.028	K	IIAPPER	K					D:\20220111_DGIST_ParkSJ\6.raw
1	BAE36758.1	unnamed protein product [Mus musculus]	490	42053	16	16	10	10	112	1	0	0	462.2873	922.56	2	922.56	0.0001	1	38.43	0.0031	K	IIAPPERK	Y					D:\20220111_DGIST_ParkSJ\6.raw
1	BAE36758.1	unnamed protein product [Mus musculus]	490	42053	16	16	10	10	136	1	0	0	488.7265	975.4384	2	975.441	-0.0026	0	64.11	9.30E-06	K	AGFAGDDAPR	A					D:\20220111_DGIST_ParkSJ\6.raw
1	BAE36758.1	unnamed protein product [Mus musculus]	490	42053	16	16	10	10	137	1	0	0	488.7281	975.4416	2	975.441	0.0006	0	59.29	4.10E-05	K	AGFAGDDAPR	A					D:\20220111_DGIST_ParkSJ\6.raw
1	BAE36758.1	unnamed protein product [Mus musculus]	490	42053	16	16	10	10	138	1	0	0	488.7281	975.4416	2	975.441	0.0006	0	86.52	7.80E-08	K	AGFAGDDAPR	A					D:\20220111_DGIST_ParkSJ\6.raw
1	BAE36758.1	unnamed protein product [Mus musculus]	490	42053	16	16	10	10	309	1	0	0	518.8296	1035.6446	2	1035.644	0.0006	1	24.32	0.021	K	IKIIAPPER	K					D:\20220111_DGIST_ParkSJ\6.raw
1	BAE36758.1	unnamed protein product [Mus musculus]	490	42053	16	16	10	10	367	1	0	1	566.7686	1131.5226	2	1131.5197	0.003	0	41.43	0.0025	R	GYSFTTTAER	E					D:\20220111_DGIST_ParkSJ\6.raw
1	BAE36758.1	unnamed protein product [Mus musculus]	490	42053	16	16	10	10	381	1	0	0	581.3124	1160.6102	2	1160.6111	-0.0008	0	43.76	0.003	K	EITALAPSTMK	I					D:\20220111_DGIST_ParkSJ\6.raw
1	BAE36758.1	unnamed protein product [Mus musculus]	490	42053	16	16	10	10	382	1	0	0	581.3127	1160.6108	2	1160.6111	-0.0002	0	47.17	0.0018	K	EITALAPSTMK	I					D:\20220111_DGIST_ParkSJ\6.raw
1	BAE36758.1	unnamed protein product [Mus musculus]	490	42053	16	16	10	10	385	1	0	0	388.9203	1163.7391	3	1163.739	0.0001	2	32.01	0.0046	K	IKIIAPPERK	Y					D:\20220111_DGIST_ParkSJ\6.raw
1	BAE36758.1	unnamed protein product [Mus musculus]	490	42053	16	16	10	10	389	1	0	0	589.3104	1176.6062	2	1176.606	0.0002	0	49.25	0.001	K	EITALAPSTMK	I	Oxidation (M)	0.00000000010.0			D:\20220111_DGIST_ParkSJ\6.raw
1	BAE36758.1	unnamed protein product [Mus musculus]	490	42053	16	16	10	10	390	1	0	0	589.3113	1176.608	2	1176.606	0.002	0	43.61	0.0036	K	EITALAPSTMK	I	Oxidation (M)	0.00000000010.0			D:\20220111_DGIST_ParkSJ\6.raw
1	BAE36758.1	unnamed protein product [Mus musculus]	490	42053	16	16	10	10	412	1	0	0	599.8572	1197.6998	2	1197.6982	0.0016	0	50.13	0.00041	R	AVFPSIVGRPR	H					D:\20220111_DGIST_ParkSJ\6.raw
1	BAE36758.1	unnamed protein product [Mus musculus]	490	42053	16	16	10	10	414	1	0	0	599.8609	1197.7072	2	1197.6982	0.009	0	28.8	0.04	R	AVFPSIVGRPR	H					D:\20220111_DGIST_ParkSJ\6.raw
1	BAE36758.1	unnamed protein product [Mus musculus]	490	42053	16	16	10	10	560	1	0	0	790.9066	1579.7986	2	1579.7949	0.0037	1	54.49	0.00025	R	MQKEITALAPSTMK	I	2 Oxidation (M)	0.10000000000010.0			D:\20220111_DGIST_ParkSJ\6.raw
1	BAE36758.1	unnamed protein product [Mus musculus]	490	42053	16	16	10	10	630	1	0	0	895.9531	1789.8916	2	1789.8846	0.007	0	84.83	2.80E-07	K	SYELPDGQVITIGNER	F					D:\20220111_DGIST_ParkSJ\6.raw
1	BAE39957.1	unnamed protein product [Mus musculus]	490	42201	16	16	10	10	30	1	0	0	398.239	794.4634	2	794.465	-0.0016	0	28.72	0.028	K	IIAPPER	K					D:\20220111_DGIST_ParkSJ\6.raw
1	BAE39957.1	unnamed protein product [Mus musculus]	490	42201	16	16	10	10	112	1	0	0	462.2873	922.56	2	922.56	0.0001	1	38.43	0.0031	K	IIAPPERK	Y					D:\20220111_DGIST_ParkSJ\6.raw
1	BAE39957.1	unnamed protein product [Mus musculus]	490	42201	16	16	10	10	136	1	0	0	488.7265	975.4384	2	975.441	-0.0026	0	64.11	9.30E-06	K	AGFAGDDAPR	A					D:\20220111_DGIST_ParkSJ\6.raw
1	BAE39957.1	unnamed protein product [Mus musculus]	490	42201	16	16	10	10	137	1	0	0	488.7281	975.4416	2	975.441	0.0006	0	59.29	4.10E-05	K	AGFAGDDAPR	A					D:\20220111_DGIST_ParkSJ\6.raw
1	BAE39957.1	unnamed protein product [Mus musculus]	490	42201	16	16	10	10	138	1	0	0	488.7281	975.4416	2	975.441	0.0006	0	86.52	7.80E-08	K	AGFAGDDAPR	A					D:\20220111_DGIST_ParkSJ\6.raw
1	BAE39957.1	unnamed protein product [Mus musculus]	490	42201	16	16	10	10	309	1	0	0	518.8296	1035.6446	2	1035.644	0.0006	1	24.32	0.021	K	IKIIAPPER	K					D:\20220111_DGIST_ParkSJ\6.raw
1	BAE39957.1	unnamed protein product [Mus musculus]	490	42201	16	16	10	10	367	1	0	1	566.7686	1131.5226	2	1131.5197	0.003	0	41.43	0.0025	R	GYSFTTTAER	E					D:\20220111_DGIST_ParkSJ\6.raw
1	BAE39957.1	unnamed protein product [Mus musculus]	490	42201	16	16	10	10	381	1	0	0	581.3124	1160.6102	2	1160.6111	-0.0008	0	43.76	0.003	K	EITALAPSTMK	I					D:\20220111_DGIST_ParkSJ\6.raw
1	BAE39957.1	unnamed protein product [Mus musculus]	490	42201	16	16	10	10	382	1	0	0	581.3127	1160.6108	2	1160.6111	-0.0002	0	47.17	0.0018	K	EITALAPSTMK	I					D:\20220111_DGIST_ParkSJ\6.raw
1	BAE39957.1	unnamed protein product [Mus musculus]	490	42201	16	16	10	10	385	1	0	0	388.9203	1163.7391	3	1163.739	0.0001	2	32.01	0.0046	K	IKIIAPPERK	Y					D:\20220111_DGIST_ParkSJ\6.raw
1	BAE39957.1	unnamed protein product [Mus musculus]	490	42201	16	16	10	10	389	1	0	0	589.3104	1176.6062	2	1176.606	0.0002	0	49.25	0.001	K	EITALAPSTMK	I	Oxidation (M)	0.00000000010.0			D:\20220111_DGIST_ParkSJ\6.raw
1	BAE39957.1	unnamed protein product [Mus musculus]	490	42201	16	16	10	10	390	1	0	0	589.3113	1176.608	2	1176.606	0.002	0	43.61	0.0036	K	EITALAPSTMK	I	Oxidation (M)	0.00000000010.0			D:\20220111_DGIST_ParkSJ\6.raw
1	BAE39957.1	unnamed protein product [Mus musculus]	490	42201	16	16	10	10	412	1	0	0	599.8572	1197.6998	2	1197.6982	0.0016	0	50.13	0.00041	R	AVFPSIVGRPR	H					D:\20220111_DGIST_ParkSJ\6.raw
1	BAE39957.1	unnamed protein product [Mus musculus]	490	42201	16	16	10	10	414	1	0	0	599.8609	1197.7072	2	1197.6982	0.009	0	28.8	0.04	R	AVFPSIVGRPR	H					D:\20220111_DGIST_ParkSJ\6.raw
1	BAE39957.1	unnamed protein product [Mus musculus]	490	42201	16	16	10	10	560	1	0	0	790.9066	1579.7986	2	1579.7949	0.0037	1	54.49	0.00025	R	MQKEITALAPSTMK	I	2 Oxidation (M)	0.10000000000010.0			D:\20220111_DGIST_ParkSJ\6.raw
1	BAE39957.1	unnamed protein product [Mus musculus]	490	42201	16	16	10	10	630	1	0	0	895.9531	1789.8916	2	1789.8846	0.007	0	84.83	2.80E-07	K	SYELPDGQVITIGNER	F					D:\20220111_DGIST_ParkSJ\6.raw
1	WP_087507522.1	actin, cytoplasmic 2 [Escherichia coli]	490	42108	16	16	10	10	30	1	0	0	398.239	794.4634	2	794.465	-0.0016	0	28.72	0.028	K	IIAPPER	K					D:\20220111_DGIST_ParkSJ\6.raw
1	WP_087507522.1	actin, cytoplasmic 2 [Escherichia coli]	490	42108	16	16	10	10	112	1	0	0	462.2873	922.56	2	922.56	0.0001	1	38.43	0.0031	K	IIAPPERK	Y					D:\20220111_DGIST_ParkSJ\6.raw
1	WP_087507522.1	actin, cytoplasmic 2 [Escherichia coli]	490	42108	16	16	10	10	136	1	0	0	488.7265	975.4384	2	975.441	-0.0026	0	64.11	9.30E-06	K	AGFAGDDAPR	A					D:\20220111_DGIST_ParkSJ\6.raw
1	WP_087507522.1	actin, cytoplasmic 2 [Escherichia coli]	490	42108	16	16	10	10	137	1	0	0	488.7281	975.4416	2	975.441	0.0006	0	59.29	4.10E-05	K	AGFAGDDAPR	A					D:\20220111_DGIST_ParkSJ\6.raw
1	WP_087507522.1	actin, cytoplasmic 2 [Escherichia coli]	490	42108	16	16	10	10	138	1	0	0	488.7281	975.4416	2	975.441	0.0006	0	86.52	7.80E-08	K	AGFAGDDAPR	A					D:\20220111_DGIST_ParkSJ\6.raw
1	WP_087507522.1	actin, cytoplasmic 2 [Escherichia coli]	490	42108	16	16	10	10	309	1	0	0	518.8296	1035.6446	2	1035.644	0.0006	1	24.32	0.021	K	IKIIAPPER	K					D:\20220111_DGIST_ParkSJ\6.raw
1	WP_087507522.1	actin, cytoplasmic 2 [Escherichia coli]	490	42108	16	16	10	10	367	1	0	1	566.7686	1131.5226	2	1131.5197	0.003	0	41.43	0.0025	R	GYSFTTTAER	E					D:\20220111_DGIST_ParkSJ\6.raw
1	WP_087507522.1	actin, cytoplasmic 2 [Escherichia coli]	490	42108	16	16	10	10	381	1	0	0	581.3124	1160.6102	2	1160.6111	-0.0008	0	43.76	0.003	K	EITALAPSTMK	I					D:\20220111_DGIST_ParkSJ\6.raw
1	WP_087507522.1	actin, cytoplasmic 2 [Escherichia coli]	490	42108	16	16	10	10	382	1	0	0	581.3127	1160.6108	2	1160.6111	-0.0002	0	47.17	0.0018	K	EITALAPSTMK	I					D:\20220111_DGIST_ParkSJ\6.raw
1	WP_087507522.1	actin, cytoplasmic 2 [Escherichia coli]	490	42108	16	16	10	10	385	1	0	0	388.9203	1163.7391	3	1163.739	0.0001	2	32.01	0.0046	K	IKIIAPPERK	Y					D:\20220111_DGIST_ParkSJ\6.raw
1	WP_087507522.1	actin, cytoplasmic 2 [Escherichia coli]	490	42108	16	16	10	10	389	1	0	0	589.3104	1176.6062	2	1176.606	0.0002	0	49.25	0.001	K	EITALAPSTMK	I	Oxidation (M)	0.00000000010.0			D:\20220111_DGIST_ParkSJ\6.raw
1	WP_087507522.1	actin, cytoplasmic 2 [Escherichia coli]	490	42108	16	16	10	10	390	1	0	0	589.3113	1176.608	2	1176.606	0.002	0	43.61	0.0036	K	EITALAPSTMK	I	Oxidation (M)	0.00000000010.0			D:\20220111_DGIST_ParkSJ\6.raw
1	WP_087507522.1	actin, cytoplasmic 2 [Escherichia coli]	490	42108	16	16	10	10	412	1	0	0	599.8572	1197.6998	2	1197.6982	0.0016	0	50.13	0.00041	R	AVFPSIVGRPR	H					D:\20220111_DGIST_ParkSJ\6.raw
1	WP_087507522.1	actin, cytoplasmic 2 [Escherichia coli]	490	42108	16	16	10	10	414	1	0	0	599.8609	1197.7072	2	1197.6982	0.009	0	28.8	0.04	R	AVFPSIVGRPR	H					D:\20220111_DGIST_ParkSJ\6.raw
1	WP_087507522.1	actin, cytoplasmic 2 [Escherichia coli]	490	42108	16	16	10	10	560	1	0	0	790.9066	1579.7986	2	1579.7949	0.0037	1	54.49	0.00025	R	MQKEITALAPSTMK	I	2 Oxidation (M)	0.10000000000010.0			D:\20220111_DGIST_ParkSJ\6.raw
1	WP_087507522.1	actin, cytoplasmic 2 [Escherichia coli]	490	42108	16	16	10	10	630	1	0	0	895.9531	1789.8916	2	1789.8846	0.007	0	84.83	2.80E-07	K	SYELPDGQVITIGNER	F					D:\20220111_DGIST_ParkSJ\6.raw
1	WP_094948603.1	MULTISPECIES: actin, cytoplasmic 2 [Proteobacteria]	490	42052	16	16	10	10	30	1	0	0	398.239	794.4634	2	794.465	-0.0016	0	28.72	0.028	K	IIAPPER	K					D:\20220111_DGIST_ParkSJ\6.raw
1	WP_094948603.1	MULTISPECIES: actin, cytoplasmic 2 [Proteobacteria]	490	42052	16	16	10	10	112	1	0	0	462.2873	922.56	2	922.56	0.0001	1	38.43	0.0031	K	IIAPPERK	Y					D:\20220111_DGIST_ParkSJ\6.raw
1	WP_094948603.1	MULTISPECIES: actin, cytoplasmic 2 [Proteobacteria]	490	42052	16	16	10	10	136	1	0	0	488.7265	975.4384	2	975.441	-0.0026	0	64.11	9.30E-06	K	AGFAGDDAPR	A					D:\20220111_DGIST_ParkSJ\6.raw
1	WP_094948603.1	MULTISPECIES: actin, cytoplasmic 2 [Proteobacteria]	490	42052	16	16	10	10	137	1	0	0	488.7281	975.4416	2	975.441	0.0006	0	59.29	4.10E-05	K	AGFAGDDAPR	A					D:\20220111_DGIST_ParkSJ\6.raw
1	WP_094948603.1	MULTISPECIES: actin, cytoplasmic 2 [Proteobacteria]	490	42052	16	16	10	10	138	1	0	0	488.7281	975.4416	2	975.441	0.0006	0	86.52	7.80E-08	K	AGFAGDDAPR	A					D:\20220111_DGIST_ParkSJ\6.raw
1	WP_094948603.1	MULTISPECIES: actin, cytoplasmic 2 [Proteobacteria]	490	42052	16	16	10	10	309	1	0	0	518.8296	1035.6446	2	1035.644	0.0006	1	24.32	0.021	K	IKIIAPPER	K					D:\20220111_DGIST_ParkSJ\6.raw
1	WP_094948603.1	MULTISPECIES: actin, cytoplasmic 2 [Proteobacteria]	490	42052	16	16	10	10	367	1	0	1	566.7686	1131.5226	2	1131.5197	0.003	0	41.43	0.0025	R	GYSFTTTAER	E					D:\20220111_DGIST_ParkSJ\6.raw
1	WP_094948603.1	MULTISPECIES: actin, cytoplasmic 2 [Proteobacteria]	490	42052	16	16	10	10	381	1	0	0	581.3124	1160.6102	2	1160.6111	-0.0008	0	43.76	0.003	K	EITALAPSTMK	I					D:\20220111_DGIST_ParkSJ\6.raw
1	WP_094948603.1	MULTISPECIES: actin, cytoplasmic 2 [Proteobacteria]	490	42052	16	16	10	10	382	1	0	0	581.3127	1160.6108	2	1160.6111	-0.0002	0	47.17	0.0018	K	EITALAPSTMK	I					D:\20220111_DGIST_ParkSJ\6.raw
1	WP_094948603.1	MULTISPECIES: actin, cytoplasmic 2 [Proteobacteria]	490	42052	16	16	10	10	385	1	0	0	388.9203	1163.7391	3	1163.739	0.0001	2	32.01	0.0046	K	IKIIAPPERK	Y					D:\20220111_DGIST_ParkSJ\6.raw
1	WP_094948603.1	MULTISPECIES: actin, cytoplasmic 2 [Proteobacteria]	490	42052	16	16	10	10	389	1	0	0	589.3104	1176.6062	2	1176.606	0.0002	0	49.25	0.001	K	EITALAPSTMK	I	Oxidation (M)	0.00000000010.0			D:\20220111_DGIST_ParkSJ\6.raw
1	WP_094948603.1	MULTISPECIES: actin, cytoplasmic 2 [Proteobacteria]	490	42052	16	16	10	10	390	1	0	0	589.3113	1176.608	2	1176.606	0.002	0	43.61	0.0036	K	EITALAPSTMK	I	Oxidation (M)	0.00000000010.0			D:\20220111_DGIST_ParkSJ\6.raw
1	WP_094948603.1	MULTISPECIES: actin, cytoplasmic 2 [Proteobacteria]	490	42052	16	16	10	10	412	1	0	0	599.8572	1197.6998	2	1197.6982	0.0016	0	50.13	0.00041	R	AVFPSIVGRPR	H					D:\20220111_DGIST_ParkSJ\6.raw
1	WP_094948603.1	MULTISPECIES: actin, cytoplasmic 2 [Proteobacteria]	490	42052	16	16	10	10	414	1	0	0	599.8609	1197.7072	2	1197.6982	0.009	0	28.8	0.04	R	AVFPSIVGRPR	H					D:\20220111_DGIST_ParkSJ\6.raw
1	WP_094948603.1	MULTISPECIES: actin, cytoplasmic 2 [Proteobacteria]	490	42052	16	16	10	10	560	1	0	0	790.9066	1579.7986	2	1579.7949	0.0037	1	54.49	0.00025	R	MQKEITALAPSTMK	I	2 Oxidation (M)	0.10000000000010.0			D:\20220111_DGIST_ParkSJ\6.raw
1	WP_094948603.1	MULTISPECIES: actin, cytoplasmic 2 [Proteobacteria]	490	42052	16	16	10	10	630	1	0	0	895.9531	1789.8916	2	1789.8846	0.007	0	84.83	2.80E-07	K	SYELPDGQVITIGNER	F					D:\20220111_DGIST_ParkSJ\6.raw
2	NP_001091.1	actin, alpha skeletal muscle [Homo sapiens]	483	42366	16	16	10	10	30	1	0	0	398.239	794.4634	2	794.465	-0.0016	0	28.72	0.028	K	IIAPPER	K					D:\20220111_DGIST_ParkSJ\6.raw
2	NP_001091.1	actin, alpha skeletal muscle [Homo sapiens]	483	42366	16	16	10	10	112	1	0	0	462.2873	922.56	2	922.56	0.0001	1	38.43	0.0031	K	IIAPPERK	Y					D:\20220111_DGIST_ParkSJ\6.raw
2	NP_001091.1	actin, alpha skeletal muscle [Homo sapiens]	483	42366	16	16	10	10	136	1	0	0	488.7265	975.4384	2	975.441	-0.0026	0	64.11	9.30E-06	K	AGFAGDDAPR	A					D:\20220111_DGIST_ParkSJ\6.raw
2	NP_001091.1	actin, alpha skeletal muscle [Homo sapiens]	483	42366	16	16	10	10	137	1	0	0	488.7281	975.4416	2	975.441	0.0006	0	59.29	4.10E-05	K	AGFAGDDAPR	A					D:\20220111_DGIST_ParkSJ\6.raw
2	NP_001091.1	actin, alpha skeletal muscle [Homo sapiens]	483	42366	16	16	10	10	138	1	0	0	488.7281	975.4416	2	975.441	0.0006	0	86.52	7.80E-08	K	AGFAGDDAPR	A					D:\20220111_DGIST_ParkSJ\6.raw
2	NP_001091.1	actin, alpha skeletal muscle [Homo sapiens]	483	42366	16	16	10	10	309	1	0	0	518.8296	1035.6446	2	1035.644	0.0006	1	24.32	0.021	K	IKIIAPPER	K					D:\20220111_DGIST_ParkSJ\6.raw
2	NP_001091.1	actin, alpha skeletal muscle [Homo sapiens]	483	42366	16	16	10	10	381	1	0	0	581.3124	1160.6102	2	1160.6111	-0.0008	0	43.76	0.003	K	EITALAPSTMK	I					D:\20220111_DGIST_ParkSJ\6.raw
2	NP_001091.1	actin, alpha skeletal muscle [Homo sapiens]	483	42366	16	16	10	10	382	1	0	0	581.3127	1160.6108	2	1160.6111	-0.0002	0	47.17	0.0018	K	EITALAPSTMK	I					D:\20220111_DGIST_ParkSJ\6.raw
2	NP_001091.1	actin, alpha skeletal muscle [Homo sapiens]	483	42366	16	16	10	10	385	1	0	0	388.9203	1163.7391	3	1163.739	0.0001	2	32.01	0.0046	K	IKIIAPPERK	Y					D:\20220111_DGIST_ParkSJ\6.raw
2	NP_001091.1	actin, alpha skeletal muscle [Homo sapiens]	483	42366	16	16	10	10	389	1	0	0	589.3104	1176.6062	2	1176.606	0.0002	0	49.25	0.001	K	EITALAPSTMK	I	Oxidation (M)	0.00000000010.0			D:\20220111_DGIST_ParkSJ\6.raw
2	NP_001091.1	actin, alpha skeletal muscle [Homo sapiens]	483	42366	16	16	10	10	390	1	0	0	589.3113	1176.608	2	1176.606	0.002	0	43.61	0.0036	K	EITALAPSTMK	I	Oxidation (M)	0.00000000010.0			D:\20220111_DGIST_ParkSJ\6.raw
2	NP_001091.1	actin, alpha skeletal muscle [Homo sapiens]	483	42366	16	16	10	10	412	1	0	0	599.8572	1197.6998	2	1197.6982	0.0016	0	50.13	0.00041	R	AVFPSIVGRPR	H					D:\20220111_DGIST_ParkSJ\6.raw
2	NP_001091.1	actin, alpha skeletal muscle [Homo sapiens]	483	42366	16	16	10	10	414	1	0	0	599.8609	1197.7072	2	1197.6982	0.009	0	28.8	0.04	R	AVFPSIVGRPR	H					D:\20220111_DGIST_ParkSJ\6.raw
2	NP_001091.1	actin, alpha skeletal muscle [Homo sapiens]	483	42366	16	16	10	10	560	1	0	0	790.9066	1579.7986	2	1579.7949	0.0037	1	54.49	0.00025	R	MQKEITALAPSTMK	I	2 Oxidation (M)	0.10000000000010.0			D:\20220111_DGIST_ParkSJ\6.raw
2	NP_001091.1	actin, alpha skeletal muscle [Homo sapiens]	483	42366	16	16	10	10	630	1	0	0	895.9531	1789.8916	2	1789.8846	0.007	0	84.83	2.80E-07	K	SYELPDGQVITIGNER	F					D:\20220111_DGIST_ParkSJ\6.raw
2	NP_001091.1	actin, alpha skeletal muscle [Homo sapiens]	483	42366	16	16	10	10	689	1	1	1	652.6885	1955.0437	3	1955.0364	0.0073	0	33.84	0.021	R	VAPEEHPTLLTEAPLNPK	A					D:\20220111_DGIST_ParkSJ\6.raw
2	NP_001604.1	actin, aortic smooth muscle [Homo sapiens]	483	42381	16	16	10	10	30	1	0	0	398.239	794.4634	2	794.465	-0.0016	0	28.72	0.028	K	IIAPPER	K					D:\20220111_DGIST_ParkSJ\6.raw
2	NP_001604.1	actin, aortic smooth muscle [Homo sapiens]	483	42381	16	16	10	10	112	1	0	0	462.2873	922.56	2	922.56	0.0001	1	38.43	0.0031	K	IIAPPERK	Y					D:\20220111_DGIST_ParkSJ\6.raw
2	NP_001604.1	actin, aortic smooth muscle [Homo sapiens]	483	42381	16	16	10	10	136	1	0	0	488.7265	975.4384	2	975.441	-0.0026	0	64.11	9.30E-06	K	AGFAGDDAPR	A					D:\20220111_DGIST_ParkSJ\6.raw
2	NP_001604.1	actin, aortic smooth muscle [Homo sapiens]	483	42381	16	16	10	10	137	1	0	0	488.7281	975.4416	2	975.441	0.0006	0	59.29	4.10E-05	K	AGFAGDDAPR	A					D:\20220111_DGIST_ParkSJ\6.raw
2	NP_001604.1	actin, aortic smooth muscle [Homo sapiens]	483	42381	16	16	10	10	138	1	0	0	488.7281	975.4416	2	975.441	0.0006	0	86.52	7.80E-08	K	AGFAGDDAPR	A					D:\20220111_DGIST_ParkSJ\6.raw
2	NP_001604.1	actin, aortic smooth muscle [Homo sapiens]	483	42381	16	16	10	10	309	1	0	0	518.8296	1035.6446	2	1035.644	0.0006	1	24.32	0.021	K	IKIIAPPER	K					D:\20220111_DGIST_ParkSJ\6.raw
2	NP_001604.1	actin, aortic smooth muscle [Homo sapiens]	483	42381	16	16	10	10	381	1	0	0	581.3124	1160.6102	2	1160.6111	-0.0008	0	43.76	0.003	K	EITALAPSTMK	I					D:\20220111_DGIST_ParkSJ\6.raw
2	NP_001604.1	actin, aortic smooth muscle [Homo sapiens]	483	42381	16	16	10	10	382	1	0	0	581.3127	1160.6108	2	1160.6111	-0.0002	0	47.17	0.0018	K	EITALAPSTMK	I					D:\20220111_DGIST_ParkSJ\6.raw
2	NP_001604.1	actin, aortic smooth muscle [Homo sapiens]	483	42381	16	16	10	10	385	1	0	0	388.9203	1163.7391	3	1163.739	0.0001	2	32.01	0.0046	K	IKIIAPPERK	Y					D:\20220111_DGIST_ParkSJ\6.raw
2	NP_001604.1	actin, aortic smooth muscle [Homo sapiens]	483	42381	16	16	10	10	389	1	0	0	589.3104	1176.6062	2	1176.606	0.0002	0	49.25	0.001	K	EITALAPSTMK	I	Oxidation (M)	0.00000000010.0			D:\20220111_DGIST_ParkSJ\6.raw
2	NP_001604.1	actin, aortic smooth muscle [Homo sapiens]	483	42381	16	16	10	10	390	1	0	0	589.3113	1176.608	2	1176.606	0.002	0	43.61	0.0036	K	EITALAPSTMK	I	Oxidation (M)	0.00000000010.0			D:\20220111_DGIST_ParkSJ\6.raw
2	NP_001604.1	actin, aortic smooth muscle [Homo sapiens]	483	42381	16	16	10	10	412	1	0	0	599.8572	1197.6998	2	1197.6982	0.0016	0	50.13	0.00041	R	AVFPSIVGRPR	H					D:\20220111_DGIST_ParkSJ\6.raw
2	NP_001604.1	actin, aortic smooth muscle [Homo sapiens]	483	42381	16	16	10	10	414	1	0	0	599.8609	1197.7072	2	1197.6982	0.009	0	28.8	0.04	R	AVFPSIVGRPR	H					D:\20220111_DGIST_ParkSJ\6.raw
2	NP_001604.1	actin, aortic smooth muscle [Homo sapiens]	483	42381	16	16	10	10	560	1	0	0	790.9066	1579.7986	2	1579.7949	0.0037	1	54.49	0.00025	R	MQKEITALAPSTMK	I	2 Oxidation (M)	0.10000000000010.0			D:\20220111_DGIST_ParkSJ\6.raw
2	NP_001604.1	actin, aortic smooth muscle [Homo sapiens]	483	42381	16	16	10	10	630	1	0	0	895.9531	1789.8916	2	1789.8846	0.007	0	84.83	2.80E-07	K	SYELPDGQVITIGNER	F					D:\20220111_DGIST_ParkSJ\6.raw
2	NP_001604.1	actin, aortic smooth muscle [Homo sapiens]	483	42381	16	16	10	10	689	1	0	1	652.6885	1955.0437	3	1955.0364	0.0073	0	33.84	0.021	R	VAPEEHPTLLTEAPLNPK	A					D:\20220111_DGIST_ParkSJ\6.raw
2	NP_001606.1	actin, gamma-enteric smooth muscle isoform 1 precursor [Homo sapiens]	483	42249	16	16	10	10	30	1	0	0	398.239	794.4634	2	794.465	-0.0016	0	28.72	0.028	K	IIAPPER	K					D:\20220111_DGIST_ParkSJ\6.raw
2	NP_001606.1	actin, gamma-enteric smooth muscle isoform 1 precursor [Homo sapiens]	483	42249	16	16	10	10	112	1	0	0	462.2873	922.56	2	922.56	0.0001	1	38.43	0.0031	K	IIAPPERK	Y					D:\20220111_DGIST_ParkSJ\6.raw
2	NP_001606.1	actin, gamma-enteric smooth muscle isoform 1 precursor [Homo sapiens]	483	42249	16	16	10	10	136	1	0	0	488.7265	975.4384	2	975.441	-0.0026	0	64.11	9.30E-06	K	AGFAGDDAPR	A					D:\20220111_DGIST_ParkSJ\6.raw
2	NP_001606.1	actin, gamma-enteric smooth muscle isoform 1 precursor [Homo sapiens]	483	42249	16	16	10	10	137	1	0	0	488.7281	975.4416	2	975.441	0.0006	0	59.29	4.10E-05	K	AGFAGDDAPR	A					D:\20220111_DGIST_ParkSJ\6.raw
2	NP_001606.1	actin, gamma-enteric smooth muscle isoform 1 precursor [Homo sapiens]	483	42249	16	16	10	10	138	1	0	0	488.7281	975.4416	2	975.441	0.0006	0	86.52	7.80E-08	K	AGFAGDDAPR	A					D:\20220111_DGIST_ParkSJ\6.raw
2	NP_001606.1	actin, gamma-enteric smooth muscle isoform 1 precursor [Homo sapiens]	483	42249	16	16	10	10	309	1	0	0	518.8296	1035.6446	2	1035.644	0.0006	1	24.32	0.021	K	IKIIAPPER	K					D:\20220111_DGIST_ParkSJ\6.raw
2	NP_001606.1	actin, gamma-enteric smooth muscle isoform 1 precursor [Homo sapiens]	483	42249	16	16	10	10	381	1	0	0	581.3124	1160.6102	2	1160.6111	-0.0008	0	43.76	0.003	K	EITALAPSTMK	I					D:\20220111_DGIST_ParkSJ\6.raw
2	NP_001606.1	actin, gamma-enteric smooth muscle isoform 1 precursor [Homo sapiens]	483	42249	16	16	10	10	382	1	0	0	581.3127	1160.6108	2	1160.6111	-0.0002	0	47.17	0.0018	K	EITALAPSTMK	I					D:\20220111_DGIST_ParkSJ\6.raw
2	NP_001606.1	actin, gamma-enteric smooth muscle isoform 1 precursor [Homo sapiens]	483	42249	16	16	10	10	385	1	0	0	388.9203	1163.7391	3	1163.739	0.0001	2	32.01	0.0046	K	IKIIAPPERK	Y					D:\20220111_DGIST_ParkSJ\6.raw
2	NP_001606.1	actin, gamma-enteric smooth muscle isoform 1 precursor [Homo sapiens]	483	42249	16	16	10	10	389	1	0	0	589.3104	1176.6062	2	1176.606	0.0002	0	49.25	0.001	K	EITALAPSTMK	I	Oxidation (M)	0.00000000010.0			D:\20220111_DGIST_ParkSJ\6.raw
2	NP_001606.1	actin, gamma-enteric smooth muscle isoform 1 precursor [Homo sapiens]	483	42249	16	16	10	10	390	1	0	0	589.3113	1176.608	2	1176.606	0.002	0	43.61	0.0036	K	EITALAPSTMK	I	Oxidation (M)	0.00000000010.0			D:\20220111_DGIST_ParkSJ\6.raw
2	NP_001606.1	actin, gamma-enteric smooth muscle isoform 1 precursor [Homo sapiens]	483	42249	16	16	10	10	412	1	0	0	599.8572	1197.6998	2	1197.6982	0.0016	0	50.13	0.00041	R	AVFPSIVGRPR	H					D:\20220111_DGIST_ParkSJ\6.raw
2	NP_001606.1	actin, gamma-enteric smooth muscle isoform 1 precursor [Homo sapiens]	483	42249	16	16	10	10	414	1	0	0	599.8609	1197.7072	2	1197.6982	0.009	0	28.8	0.04	R	AVFPSIVGRPR	H					D:\20220111_DGIST_ParkSJ\6.raw
2	NP_001606.1	actin, gamma-enteric smooth muscle isoform 1 precursor [Homo sapiens]	483	42249	16	16	10	10	560	1	0	0	790.9066	1579.7986	2	1579.7949	0.0037	1	54.49	0.00025	R	MQKEITALAPSTMK	I	2 Oxidation (M)	0.10000000000010.0			D:\20220111_DGIST_ParkSJ\6.raw
2	NP_001606.1	actin, gamma-enteric smooth muscle isoform 1 precursor [Homo sapiens]	483	42249	16	16	10	10	630	1	0	0	895.9531	1789.8916	2	1789.8846	0.007	0	84.83	2.80E-07	K	SYELPDGQVITIGNER	F					D:\20220111_DGIST_ParkSJ\6.raw
2	NP_001606.1	actin, gamma-enteric smooth muscle isoform 1 precursor [Homo sapiens]	483	42249	16	16	10	10	689	1	0	1	652.6885	1955.0437	3	1955.0364	0.0073	0	33.84	0.021	R	VAPEEHPTLLTEAPLNPK	A					D:\20220111_DGIST_ParkSJ\6.raw
2	BAE27513.1	unnamed protein product [Mus musculus]	483	42433	16	16	10	10	30	1	0	0	398.239	794.4634	2	794.465	-0.0016	0	28.72	0.028	K	IIAPPER	K					D:\20220111_DGIST_ParkSJ\6.raw
2	BAE27513.1	unnamed protein product [Mus musculus]	483	42433	16	16	10	10	112	1	0	0	462.2873	922.56	2	922.56	0.0001	1	38.43	0.0031	K	IIAPPERK	Y					D:\20220111_DGIST_ParkSJ\6.raw
2	BAE27513.1	unnamed protein product [Mus musculus]	483	42433	16	16	10	10	136	1	0	0	488.7265	975.4384	2	975.441	-0.0026	0	64.11	9.30E-06	K	AGFAGDDAPR	A					D:\20220111_DGIST_ParkSJ\6.raw
2	BAE27513.1	unnamed protein product [Mus musculus]	483	42433	16	16	10	10	137	1	0	0	488.7281	975.4416	2	975.441	0.0006	0	59.29	4.10E-05	K	AGFAGDDAPR	A					D:\20220111_DGIST_ParkSJ\6.raw
2	BAE27513.1	unnamed protein product [Mus musculus]	483	42433	16	16	10	10	138	1	0	0	488.7281	975.4416	2	975.441	0.0006	0	86.52	7.80E-08	K	AGFAGDDAPR	A					D:\20220111_DGIST_ParkSJ\6.raw
2	BAE27513.1	unnamed protein product [Mus musculus]	483	42433	16	16	10	10	309	1	0	0	518.8296	1035.6446	2	1035.644	0.0006	1	24.32	0.021	K	IKIIAPPER	K					D:\20220111_DGIST_ParkSJ\6.raw
2	BAE27513.1	unnamed protein product [Mus musculus]	483	42433	16	16	10	10	381	1	0	0	581.3124	1160.6102	2	1160.6111	-0.0008	0	43.76	0.003	K	EITALAPSTMK	I					D:\20220111_DGIST_ParkSJ\6.raw
2	BAE27513.1	unnamed protein product [Mus musculus]	483	42433	16	16	10	10	382	1	0	0	581.3127	1160.6108	2	1160.6111	-0.0002	0	47.17	0.0018	K	EITALAPSTMK	I					D:\20220111_DGIST_ParkSJ\6.raw
2	BAE27513.1	unnamed protein product [Mus musculus]	483	42433	16	16	10	10	385	1	0	0	388.9203	1163.7391	3	1163.739	0.0001	2	32.01	0.0046	K	IKIIAPPERK	Y					D:\20220111_DGIST_ParkSJ\6.raw
2	BAE27513.1	unnamed protein product [Mus musculus]	483	42433	16	16	10	10	389	1	0	0	589.3104	1176.6062	2	1176.606	0.0002	0	49.25	0.001	K	EITALAPSTMK	I	Oxidation (M)	0.00000000010.0			D:\20220111_DGIST_ParkSJ\6.raw
2	BAE27513.1	unnamed protein product [Mus musculus]	483	42433	16	16	10	10	390	1	0	0	589.3113	1176.608	2	1176.606	0.002	0	43.61	0.0036	K	EITALAPSTMK	I	Oxidation (M)	0.00000000010.0			D:\20220111_DGIST_ParkSJ\6.raw
2	BAE27513.1	unnamed protein product [Mus musculus]	483	42433	16	16	10	10	412	1	0	0	599.8572	1197.6998	2	1197.6982	0.0016	0	50.13	0.00041	R	AVFPSIVGRPR	H					D:\20220111_DGIST_ParkSJ\6.raw
2	BAE27513.1	unnamed protein product [Mus musculus]	483	42433	16	16	10	10	414	1	0	0	599.8609	1197.7072	2	1197.6982	0.009	0	28.8	0.04	R	AVFPSIVGRPR	H					D:\20220111_DGIST_ParkSJ\6.raw
2	BAE27513.1	unnamed protein product [Mus musculus]	483	42433	16	16	10	10	560	1	0	0	790.9066	1579.7986	2	1579.7949	0.0037	1	54.49	0.00025	R	MQKEITALAPSTMK	I	2 Oxidation (M)	0.10000000000010.0			D:\20220111_DGIST_ParkSJ\6.raw
2	BAE27513.1	unnamed protein product [Mus musculus]	483	42433	16	16	10	10	630	1	0	0	895.9531	1789.8916	2	1789.8846	0.007	0	84.83	2.80E-07	K	SYELPDGQVITIGNER	F					D:\20220111_DGIST_ParkSJ\6.raw
2	BAE27513.1	unnamed protein product [Mus musculus]	483	42433	16	16	10	10	689	1	0	1	652.6885	1955.0437	3	1955.0364	0.0073	0	33.84	0.021	R	VAPEEHPTLLTEAPLNPK	A					D:\20220111_DGIST_ParkSJ\6.raw
2	BAB29260.1	unnamed protein product [Mus musculus]	483	42262	16	16	10	10	30	1	0	0	398.239	794.4634	2	794.465	-0.0016	0	28.72	0.028	K	IIAPPER	K					D:\20220111_DGIST_ParkSJ\6.raw
2	BAB29260.1	unnamed protein product [Mus musculus]	483	42262	16	16	10	10	112	1	0	0	462.2873	922.56	2	922.56	0.0001	1	38.43	0.0031	K	IIAPPERK	Y					D:\20220111_DGIST_ParkSJ\6.raw
2	BAB29260.1	unnamed protein product [Mus musculus]	483	42262	16	16	10	10	136	1	0	0	488.7265	975.4384	2	975.441	-0.0026	0	64.11	9.30E-06	K	AGFAGDDAPR	A					D:\20220111_DGIST_ParkSJ\6.raw
2	BAB29260.1	unnamed protein product [Mus musculus]	483	42262	16	16	10	10	137	1	0	0	488.7281	975.4416	2	975.441	0.0006	0	59.29	4.10E-05	K	AGFAGDDAPR	A					D:\20220111_DGIST_ParkSJ\6.raw
2	BAB29260.1	unnamed protein product [Mus musculus]	483	42262	16	16	10	10	138	1	0	0	488.7281	975.4416	2	975.441	0.0006	0	86.52	7.80E-08	K	AGFAGDDAPR	A					D:\20220111_DGIST_ParkSJ\6.raw
2	BAB29260.1	unnamed protein product [Mus musculus]	483	42262	16	16	10	10	309	1	0	0	518.8296	1035.6446	2	1035.644	0.0006	1	24.32	0.021	K	IKIIAPPER	K					D:\20220111_DGIST_ParkSJ\6.raw
2	BAB29260.1	unnamed protein product [Mus musculus]	483	42262	16	16	10	10	381	1	0	0	581.3124	1160.6102	2	1160.6111	-0.0008	0	43.76	0.003	K	EITALAPSTMK	I					D:\20220111_DGIST_ParkSJ\6.raw
2	BAB29260.1	unnamed protein product [Mus musculus]	483	42262	16	16	10	10	382	1	0	0	581.3127	1160.6108	2	1160.6111	-0.0002	0	47.17	0.0018	K	EITALAPSTMK	I					D:\20220111_DGIST_ParkSJ\6.raw
2	BAB29260.1	unnamed protein product [Mus musculus]	483	42262	16	16	10	10	385	1	0	0	388.9203	1163.7391	3	1163.739	0.0001	2	32.01	0.0046	K	IKIIAPPERK	Y					D:\20220111_DGIST_ParkSJ\6.raw
2	BAB29260.1	unnamed protein product [Mus musculus]	483	42262	16	16	10	10	389	1	0	0	589.3104	1176.6062	2	1176.606	0.0002	0	49.25	0.001	K	EITALAPSTMK	I	Oxidation (M)	0.00000000010.0			D:\20220111_DGIST_ParkSJ\6.raw
2	BAB29260.1	unnamed protein product [Mus musculus]	483	42262	16	16	10	10	390	1	0	0	589.3113	1176.608	2	1176.606	0.002	0	43.61	0.0036	K	EITALAPSTMK	I	Oxidation (M)	0.00000000010.0			D:\20220111_DGIST_ParkSJ\6.raw
2	BAB29260.1	unnamed protein product [Mus musculus]	483	42262	16	16	10	10	412	1	0	0	599.8572	1197.6998	2	1197.6982	0.0016	0	50.13	0.00041	R	AVFPSIVGRPR	H					D:\20220111_DGIST_ParkSJ\6.raw
2	BAB29260.1	unnamed protein product [Mus musculus]	483	42262	16	16	10	10	414	1	0	0	599.8609	1197.7072	2	1197.6982	0.009	0	28.8	0.04	R	AVFPSIVGRPR	H					D:\20220111_DGIST_ParkSJ\6.raw
2	BAB29260.1	unnamed protein product [Mus musculus]	483	42262	16	16	10	10	560	1	0	0	790.9066	1579.7986	2	1579.7949	0.0037	1	54.49	0.00025	R	MQKEITALAPSTMK	I	2 Oxidation (M)	0.10000000000010.0			D:\20220111_DGIST_ParkSJ\6.raw
2	BAB29260.1	unnamed protein product [Mus musculus]	483	42262	16	16	10	10	630	1	0	0	895.9531	1789.8916	2	1789.8846	0.007	0	84.83	2.80E-07	K	SYELPDGQVITIGNER	F					D:\20220111_DGIST_ParkSJ\6.raw
2	BAB29260.1	unnamed protein product [Mus musculus]	483	42262	16	16	10	10	689	1	0	1	652.6885	1955.0437	3	1955.0364	0.0073	0	33.84	0.021	R	VAPEEHPTLLTEAPLNPK	A					D:\20220111_DGIST_ParkSJ\6.raw
2	BAE33678.1	unnamed protein product [Mus musculus]	483	42367	16	16	10	10	30	1	0	0	398.239	794.4634	2	794.465	-0.0016	0	28.72	0.028	K	IIAPPER	K					D:\20220111_DGIST_ParkSJ\6.raw
2	BAE33678.1	unnamed protein product [Mus musculus]	483	42367	16	16	10	10	112	1	0	0	462.2873	922.56	2	922.56	0.0001	1	38.43	0.0031	K	IIAPPERK	Y					D:\20220111_DGIST_ParkSJ\6.raw
2	BAE33678.1	unnamed protein product [Mus musculus]	483	42367	16	16	10	10	136	1	0	0	488.7265	975.4384	2	975.441	-0.0026	0	64.11	9.30E-06	K	AGFAGDDAPR	A					D:\20220111_DGIST_ParkSJ\6.raw
2	BAE33678.1	unnamed protein product [Mus musculus]	483	42367	16	16	10	10	137	1	0	0	488.7281	975.4416	2	975.441	0.0006	0	59.29	4.10E-05	K	AGFAGDDAPR	A					D:\20220111_DGIST_ParkSJ\6.raw
2	BAE33678.1	unnamed protein product [Mus musculus]	483	42367	16	16	10	10	138	1	0	0	488.7281	975.4416	2	975.441	0.0006	0	86.52	7.80E-08	K	AGFAGDDAPR	A					D:\20220111_DGIST_ParkSJ\6.raw
2	BAE33678.1	unnamed protein product [Mus musculus]	483	42367	16	16	10	10	309	1	0	0	518.8296	1035.6446	2	1035.644	0.0006	1	24.32	0.021	K	IKIIAPPER	K					D:\20220111_DGIST_ParkSJ\6.raw
2	BAE33678.1	unnamed protein product [Mus musculus]	483	42367	16	16	10	10	381	1	0	0	581.3124	1160.6102	2	1160.6111	-0.0008	0	43.76	0.003	K	EITALAPSTMK	I					D:\20220111_DGIST_ParkSJ\6.raw
2	BAE33678.1	unnamed protein product [Mus musculus]	483	42367	16	16	10	10	382	1	0	0	581.3127	1160.6108	2	1160.6111	-0.0002	0	47.17	0.0018	K	EITALAPSTMK	I					D:\20220111_DGIST_ParkSJ\6.raw
2	BAE33678.1	unnamed protein product [Mus musculus]	483	42367	16	16	10	10	385	1	0	0	388.9203	1163.7391	3	1163.739	0.0001	2	32.01	0.0046	K	IKIIAPPERK	Y					D:\20220111_DGIST_ParkSJ\6.raw
2	BAE33678.1	unnamed protein product [Mus musculus]	483	42367	16	16	10	10	389	1	0	0	589.3104	1176.6062	2	1176.606	0.0002	0	49.25	0.001	K	EITALAPSTMK	I	Oxidation (M)	0.00000000010.0			D:\20220111_DGIST_ParkSJ\6.raw
2	BAE33678.1	unnamed protein product [Mus musculus]	483	42367	16	16	10	10	390	1	0	0	589.3113	1176.608	2	1176.606	0.002	0	43.61	0.0036	K	EITALAPSTMK	I	Oxidation (M)	0.00000000010.0			D:\20220111_DGIST_ParkSJ\6.raw
2	BAE33678.1	unnamed protein product [Mus musculus]	483	42367	16	16	10	10	412	1	0	0	599.8572	1197.6998	2	1197.6982	0.0016	0	50.13	0.00041	R	AVFPSIVGRPR	H					D:\20220111_DGIST_ParkSJ\6.raw
2	BAE33678.1	unnamed protein product [Mus musculus]	483	42367	16	16	10	10	414	1	0	0	599.8609	1197.7072	2	1197.6982	0.009	0	28.8	0.04	R	AVFPSIVGRPR	H					D:\20220111_DGIST_ParkSJ\6.raw
2	BAE33678.1	unnamed protein product [Mus musculus]	483	42367	16	16	10	10	560	1	0	0	790.9066	1579.7986	2	1579.7949	0.0037	1	54.49	0.00025	R	MQKEITALAPSTMK	I	2 Oxidation (M)	0.10000000000010.0			D:\20220111_DGIST_ParkSJ\6.raw
2	BAE33678.1	unnamed protein product [Mus musculus]	483	42367	16	16	10	10	630	1	0	0	895.9531	1789.8916	2	1789.8846	0.007	0	84.83	2.80E-07	K	SYELPDGQVITIGNER	F					D:\20220111_DGIST_ParkSJ\6.raw
2	BAE33678.1	unnamed protein product [Mus musculus]	483	42367	16	16	10	10	689	1	0	1	652.6885	1955.0437	3	1955.0364	0.0073	0	33.84	0.021	R	VAPEEHPTLLTEAPLNPK	A					D:\20220111_DGIST_ParkSJ\6.raw
2	AAA37167.1	alpha-cardiac actin, partial [Mus musculus]	483	42043	16	16	10	10	30	1	0	0	398.239	794.4634	2	794.465	-0.0016	0	28.72	0.028	K	IIAPPER	K					D:\20220111_DGIST_ParkSJ\6.raw
2	AAA37167.1	alpha-cardiac actin, partial [Mus musculus]	483	42043	16	16	10	10	112	1	0	0	462.2873	922.56	2	922.56	0.0001	1	38.43	0.0031	K	IIAPPERK	Y					D:\20220111_DGIST_ParkSJ\6.raw
2	AAA37167.1	alpha-cardiac actin, partial [Mus musculus]	483	42043	16	16	10	10	136	1	0	0	488.7265	975.4384	2	975.441	-0.0026	0	64.11	9.30E-06	K	AGFAGDDAPR	A					D:\20220111_DGIST_ParkSJ\6.raw
2	AAA37167.1	alpha-cardiac actin, partial [Mus musculus]	483	42043	16	16	10	10	137	1	0	0	488.7281	975.4416	2	975.441	0.0006	0	59.29	4.10E-05	K	AGFAGDDAPR	A					D:\20220111_DGIST_ParkSJ\6.raw
2	AAA37167.1	alpha-cardiac actin, partial [Mus musculus]	483	42043	16	16	10	10	138	1	0	0	488.7281	975.4416	2	975.441	0.0006	0	86.52	7.80E-08	K	AGFAGDDAPR	A					D:\20220111_DGIST_ParkSJ\6.raw
2	AAA37167.1	alpha-cardiac actin, partial [Mus musculus]	483	42043	16	16	10	10	309	1	0	0	518.8296	1035.6446	2	1035.644	0.0006	1	24.32	0.021	K	IKIIAPPER	K					D:\20220111_DGIST_ParkSJ\6.raw
2	AAA37167.1	alpha-cardiac actin, partial [Mus musculus]	483	42043	16	16	10	10	381	1	0	0	581.3124	1160.6102	2	1160.6111	-0.0008	0	43.76	0.003	K	EITALAPSTMK	I					D:\20220111_DGIST_ParkSJ\6.raw
2	AAA37167.1	alpha-cardiac actin, partial [Mus musculus]	483	42043	16	16	10	10	382	1	0	0	581.3127	1160.6108	2	1160.6111	-0.0002	0	47.17	0.0018	K	EITALAPSTMK	I					D:\20220111_DGIST_ParkSJ\6.raw
2	AAA37167.1	alpha-cardiac actin, partial [Mus musculus]	483	42043	16	16	10	10	385	1	0	0	388.9203	1163.7391	3	1163.739	0.0001	2	32.01	0.0046	K	IKIIAPPERK	Y					D:\20220111_DGIST_ParkSJ\6.raw
2	AAA37167.1	alpha-cardiac actin, partial [Mus musculus]	483	42043	16	16	10	10	389	1	0	0	589.3104	1176.6062	2	1176.606	0.0002	0	49.25	0.001	K	EITALAPSTMK	I	Oxidation (M)	0.00000000010.0			D:\20220111_DGIST_ParkSJ\6.raw
2	AAA37167.1	alpha-cardiac actin, partial [Mus musculus]	483	42043	16	16	10	10	390	1	0	0	589.3113	1176.608	2	1176.606	0.002	0	43.61	0.0036	K	EITALAPSTMK	I	Oxidation (M)	0.00000000010.0			D:\20220111_DGIST_ParkSJ\6.raw
2	AAA37167.1	alpha-cardiac actin, partial [Mus musculus]	483	42043	16	16	10	10	412	1	0	0	599.8572	1197.6998	2	1197.6982	0.0016	0	50.13	0.00041	R	AVFPSIVGRPR	H					D:\20220111_DGIST_ParkSJ\6.raw
2	AAA37167.1	alpha-cardiac actin, partial [Mus musculus]	483	42043	16	16	10	10	414	1	0	0	599.8609	1197.7072	2	1197.6982	0.009	0	28.8	0.04	R	AVFPSIVGRPR	H					D:\20220111_DGIST_ParkSJ\6.raw
2	AAA37167.1	alpha-cardiac actin, partial [Mus musculus]	483	42043	16	16	10	10	560	1	0	0	790.9066	1579.7986	2	1579.7949	0.0037	1	54.49	0.00025	R	MQKEITALAPSTMK	I	2 Oxidation (M)	0.10000000000010.0			D:\20220111_DGIST_ParkSJ\6.raw
2	AAA37167.1	alpha-cardiac actin, partial [Mus musculus]	483	42043	16	16	10	10	630	1	0	0	895.9531	1789.8916	2	1789.8846	0.007	0	84.83	2.80E-07	K	SYELPDGQVITIGNER	F					D:\20220111_DGIST_ParkSJ\6.raw
2	AAA37167.1	alpha-cardiac actin, partial [Mus musculus]	483	42043	16	16	10	10	689	1	0	1	652.6885	1955.0437	3	1955.0364	0.0073	0	33.84	0.021	R	VAPEEHPTLLTEAPLNPK	A					D:\20220111_DGIST_ParkSJ\6.raw
2	BAE40656.1	unnamed protein product [Mus musculus]	483	42362	16	16	10	10	30	1	0	0	398.239	794.4634	2	794.465	-0.0016	0	28.72	0.028	K	IIAPPER	K					D:\20220111_DGIST_ParkSJ\6.raw
2	BAE40656.1	unnamed protein product [Mus musculus]	483	42362	16	16	10	10	112	1	0	0	462.2873	922.56	2	922.56	0.0001	1	38.43	0.0031	K	IIAPPERK	Y					D:\20220111_DGIST_ParkSJ\6.raw
2	BAE40656.1	unnamed protein product [Mus musculus]	483	42362	16	16	10	10	136	1	0	0	488.7265	975.4384	2	975.441	-0.0026	0	64.11	9.30E-06	K	AGFAGDDAPR	A					D:\20220111_DGIST_ParkSJ\6.raw
2	BAE40656.1	unnamed protein product [Mus musculus]	483	42362	16	16	10	10	137	1	0	0	488.7281	975.4416	2	975.441	0.0006	0	59.29	4.10E-05	K	AGFAGDDAPR	A					D:\20220111_DGIST_ParkSJ\6.raw
2	BAE40656.1	unnamed protein product [Mus musculus]	483	42362	16	16	10	10	138	1	0	0	488.7281	975.4416	2	975.441	0.0006	0	86.52	7.80E-08	K	AGFAGDDAPR	A					D:\20220111_DGIST_ParkSJ\6.raw
2	BAE40656.1	unnamed protein product [Mus musculus]	483	42362	16	16	10	10	309	1	0	0	518.8296	1035.6446	2	1035.644	0.0006	1	24.32	0.021	K	IKIIAPPER	K					D:\20220111_DGIST_ParkSJ\6.raw
2	BAE40656.1	unnamed protein product [Mus musculus]	483	42362	16	16	10	10	381	1	0	0	581.3124	1160.6102	2	1160.6111	-0.0008	0	43.76	0.003	K	EITALAPSTMK	I					D:\20220111_DGIST_ParkSJ\6.raw
2	BAE40656.1	unnamed protein product [Mus musculus]	483	42362	16	16	10	10	382	1	0	0	581.3127	1160.6108	2	1160.6111	-0.0002	0	47.17	0.0018	K	EITALAPSTMK	I					D:\20220111_DGIST_ParkSJ\6.raw
2	BAE40656.1	unnamed protein product [Mus musculus]	483	42362	16	16	10	10	385	1	0	0	388.9203	1163.7391	3	1163.739	0.0001	2	32.01	0.0046	K	IKIIAPPERK	Y					D:\20220111_DGIST_ParkSJ\6.raw
2	BAE40656.1	unnamed protein product [Mus musculus]	483	42362	16	16	10	10	389	1	0	0	589.3104	1176.6062	2	1176.606	0.0002	0	49.25	0.001	K	EITALAPSTMK	I	Oxidation (M)	0.00000000010.0			D:\20220111_DGIST_ParkSJ\6.raw
2	BAE40656.1	unnamed protein product [Mus musculus]	483	42362	16	16	10	10	390	1	0	0	589.3113	1176.608	2	1176.606	0.002	0	43.61	0.0036	K	EITALAPSTMK	I	Oxidation (M)	0.00000000010.0			D:\20220111_DGIST_ParkSJ\6.raw
2	BAE40656.1	unnamed protein product [Mus musculus]	483	42362	16	16	10	10	412	1	0	0	599.8572	1197.6998	2	1197.6982	0.0016	0	50.13	0.00041	R	AVFPSIVGRPR	H					D:\20220111_DGIST_ParkSJ\6.raw
2	BAE40656.1	unnamed protein product [Mus musculus]	483	42362	16	16	10	10	414	1	0	0	599.8609	1197.7072	2	1197.6982	0.009	0	28.8	0.04	R	AVFPSIVGRPR	H					D:\20220111_DGIST_ParkSJ\6.raw
2	BAE40656.1	unnamed protein product [Mus musculus]	483	42362	16	16	10	10	560	1	0	0	790.9066	1579.7986	2	1579.7949	0.0037	1	54.49	0.00025	R	MQKEITALAPSTMK	I	2 Oxidation (M)	0.10000000000010.0			D:\20220111_DGIST_ParkSJ\6.raw
2	BAE40656.1	unnamed protein product [Mus musculus]	483	42362	16	16	10	10	630	1	0	0	895.9531	1789.8916	2	1789.8846	0.007	0	84.83	2.80E-07	K	SYELPDGQVITIGNER	F					D:\20220111_DGIST_ParkSJ\6.raw
2	BAE40656.1	unnamed protein product [Mus musculus]	483	42362	16	16	10	10	689	1	0	1	652.6885	1955.0437	3	1955.0364	0.0073	0	33.84	0.021	R	VAPEEHPTLLTEAPLNPK	A					D:\20220111_DGIST_ParkSJ\6.raw
2	WP_108997512.1	actin, cytoplasmic 2 [Escherichia coli]	483	42334	16	16	10	10	30	1	0	0	398.239	794.4634	2	794.465	-0.0016	0	28.72	0.028	K	IIAPPER	K					D:\20220111_DGIST_ParkSJ\6.raw
2	WP_108997512.1	actin, cytoplasmic 2 [Escherichia coli]	483	42334	16	16	10	10	112	1	0	0	462.2873	922.56	2	922.56	0.0001	1	38.43	0.0031	K	IIAPPERK	Y					D:\20220111_DGIST_ParkSJ\6.raw
2	WP_108997512.1	actin, cytoplasmic 2 [Escherichia coli]	483	42334	16	16	10	10	136	1	0	0	488.7265	975.4384	2	975.441	-0.0026	0	64.11	9.30E-06	K	AGFAGDDAPR	A					D:\20220111_DGIST_ParkSJ\6.raw
2	WP_108997512.1	actin, cytoplasmic 2 [Escherichia coli]	483	42334	16	16	10	10	137	1	0	0	488.7281	975.4416	2	975.441	0.0006	0	59.29	4.10E-05	K	AGFAGDDAPR	A					D:\20220111_DGIST_ParkSJ\6.raw
2	WP_108997512.1	actin, cytoplasmic 2 [Escherichia coli]	483	42334	16	16	10	10	138	1	0	0	488.7281	975.4416	2	975.441	0.0006	0	86.52	7.80E-08	K	AGFAGDDAPR	A					D:\20220111_DGIST_ParkSJ\6.raw
2	WP_108997512.1	actin, cytoplasmic 2 [Escherichia coli]	483	42334	16	16	10	10	309	1	0	0	518.8296	1035.6446	2	1035.644	0.0006	1	24.32	0.021	K	IKIIAPPER	K					D:\20220111_DGIST_ParkSJ\6.raw
2	WP_108997512.1	actin, cytoplasmic 2 [Escherichia coli]	483	42334	16	16	10	10	381	1	0	0	581.3124	1160.6102	2	1160.6111	-0.0008	0	43.76	0.003	K	EITALAPSTMK	I					D:\20220111_DGIST_ParkSJ\6.raw
2	WP_108997512.1	actin, cytoplasmic 2 [Escherichia coli]	483	42334	16	16	10	10	382	1	0	0	581.3127	1160.6108	2	1160.6111	-0.0002	0	47.17	0.0018	K	EITALAPSTMK	I					D:\20220111_DGIST_ParkSJ\6.raw
2	WP_108997512.1	actin, cytoplasmic 2 [Escherichia coli]	483	42334	16	16	10	10	385	1	0	0	388.9203	1163.7391	3	1163.739	0.0001	2	32.01	0.0046	K	IKIIAPPERK	Y					D:\20220111_DGIST_ParkSJ\6.raw
2	WP_108997512.1	actin, cytoplasmic 2 [Escherichia coli]	483	42334	16	16	10	10	389	1	0	0	589.3104	1176.6062	2	1176.606	0.0002	0	49.25	0.001	K	EITALAPSTMK	I	Oxidation (M)	0.00000000010.0			D:\20220111_DGIST_ParkSJ\6.raw
2	WP_108997512.1	actin, cytoplasmic 2 [Escherichia coli]	483	42334	16	16	10	10	390	1	0	0	589.3113	1176.608	2	1176.606	0.002	0	43.61	0.0036	K	EITALAPSTMK	I	Oxidation (M)	0.00000000010.0			D:\20220111_DGIST_ParkSJ\6.raw
2	WP_108997512.1	actin, cytoplasmic 2 [Escherichia coli]	483	42334	16	16	10	10	412	1	0	0	599.8572	1197.6998	2	1197.6982	0.0016	0	50.13	0.00041	R	AVFPSIVGRPR	H					D:\20220111_DGIST_ParkSJ\6.raw
2	WP_108997512.1	actin, cytoplasmic 2 [Escherichia coli]	483	42334	16	16	10	10	414	1	0	0	599.8609	1197.7072	2	1197.6982	0.009	0	28.8	0.04	R	AVFPSIVGRPR	H					D:\20220111_DGIST_ParkSJ\6.raw
2	WP_108997512.1	actin, cytoplasmic 2 [Escherichia coli]	483	42334	16	16	10	10	560	1	0	0	790.9066	1579.7986	2	1579.7949	0.0037	1	54.49	0.00025	R	MQKEITALAPSTMK	I	2 Oxidation (M)	0.10000000000010.0			D:\20220111_DGIST_ParkSJ\6.raw
2	WP_108997512.1	actin, cytoplasmic 2 [Escherichia coli]	483	42334	16	16	10	10	630	1	0	0	895.9531	1789.8916	2	1789.8846	0.007	0	84.83	2.80E-07	K	SYELPDGQVITIGNER	F					D:\20220111_DGIST_ParkSJ\6.raw
2	WP_108997512.1	actin, cytoplasmic 2 [Escherichia coli]	483	42334	16	16	10	10	689	1	0	1	652.6885	1955.0437	3	1955.0364	0.0073	0	33.84	0.021	R	VAPEEHPTLLTEAPLNPK	A					D:\20220111_DGIST_ParkSJ\6.raw
3	NP_077745.2	tropomyosin alpha-1 chain isoform Tpm1.6cy [Mus musculus]	392	32746	9	9	8	8	122	1	1	1	474.7296	947.4446	2	947.4447	-0.0001	0	30.98	0.037	K	SIDDLEEK	V					D:\20220111_DGIST_ParkSJ\6.raw
3	NP_077745.2	tropomyosin alpha-1 chain isoform Tpm1.6cy [Mus musculus]	392	32746	9	9	8	8	465	1	1	1	651.3525	1300.6904	2	1300.6874	0.003	0	54.54	0.00031	K	QLEDELVSLQK	K					D:\20220111_DGIST_ParkSJ\6.raw
3	NP_077745.2	tropomyosin alpha-1 chain isoform Tpm1.6cy [Mus musculus]	392	32746	9	9	8	8	479	1	1	1	666.8248	1331.635	2	1331.6317	0.0033	0	78.63	7.70E-07	K	ATDAEADVASLNR	R					D:\20220111_DGIST_ParkSJ\6.raw
3	NP_077745.2	tropomyosin alpha-1 chain isoform Tpm1.6cy [Mus musculus]	392	32746	9	9	8	8	524	1	1	1	487.5811	1459.7215	3	1459.7267	-0.0052	1	43.55	0.0034	K	KATDAEADVASLNR	R					D:\20220111_DGIST_ParkSJ\6.raw
3	NP_077745.2	tropomyosin alpha-1 chain isoform Tpm1.6cy [Mus musculus]	392	32746	9	9	8	8	534	1	1	1	496.9197	1487.7373	3	1487.7328	0.0045	1	36.7	0.015	K	ATDAEADVASLNRR	I					D:\20220111_DGIST_ParkSJ\6.raw
3	NP_077745.2	tropomyosin alpha-1 chain isoform Tpm1.6cy [Mus musculus]	392	32746	9	9	8	8	542	1	1	1	758.9155	1515.8164	2	1515.8144	0.002	1	66.77	1.70E-05	R	SKQLEDELVSLQK	K					D:\20220111_DGIST_ParkSJ\6.raw
3	NP_077745.2	tropomyosin alpha-1 chain isoform Tpm1.6cy [Mus musculus]	392	32746	9	9	8	8	543	1	1	1	506.2796	1515.817	3	1515.8144	0.0026	1	38.62	0.011	R	SKQLEDELVSLQK	K					D:\20220111_DGIST_ParkSJ\6.raw
3	NP_077745.2	tropomyosin alpha-1 chain isoform Tpm1.6cy [Mus musculus]	392	32746	9	9	8	8	592	1	1	1	548.9777	1643.9113	3	1643.9094	0.0019	2	47.84	0.00074	R	SKQLEDELVSLQKK	L					D:\20220111_DGIST_ParkSJ\6.raw
3	NP_077745.2	tropomyosin alpha-1 chain isoform Tpm1.6cy [Mus musculus]	392	32746	9	9	8	8	612	1	1	1	576.6365	1726.8877	3	1726.8849	0.0027	1	32.9	0.048	R	IQLVEEELDRAQER	L					D:\20220111_DGIST_ParkSJ\6.raw
3	NP_001029242.1	tropomyosin alpha-1 chain isoform Tpm1.7cy [Rattus norvegicus]	392	32828	9	9	8	8	122	1	0	1	474.7296	947.4446	2	947.4447	-0.0001	0	30.98	0.037	K	SIDDLEEK	V					D:\20220111_DGIST_ParkSJ\6.raw
3	NP_001029242.1	tropomyosin alpha-1 chain isoform Tpm1.7cy [Rattus norvegicus]	392	32828	9	9	8	8	465	1	0	1	651.3525	1300.6904	2	1300.6874	0.003	0	54.54	0.00031	K	QLEDELVSLQK	K					D:\20220111_DGIST_ParkSJ\6.raw
3	NP_001029242.1	tropomyosin alpha-1 chain isoform Tpm1.7cy [Rattus norvegicus]	392	32828	9	9	8	8	479	1	0	1	666.8248	1331.635	2	1331.6317	0.0033	0	78.63	7.70E-07	K	ATDAEADVASLNR	R					D:\20220111_DGIST_ParkSJ\6.raw
3	NP_001029242.1	tropomyosin alpha-1 chain isoform Tpm1.7cy [Rattus norvegicus]	392	32828	9	9	8	8	524	1	0	1	487.5811	1459.7215	3	1459.7267	-0.0052	1	43.55	0.0034	K	KATDAEADVASLNR	R					D:\20220111_DGIST_ParkSJ\6.raw
3	NP_001029242.1	tropomyosin alpha-1 chain isoform Tpm1.7cy [Rattus norvegicus]	392	32828	9	9	8	8	534	1	0	1	496.9197	1487.7373	3	1487.7328	0.0045	1	36.7	0.015	K	ATDAEADVASLNRR	I					D:\20220111_DGIST_ParkSJ\6.raw
3	NP_001029242.1	tropomyosin alpha-1 chain isoform Tpm1.7cy [Rattus norvegicus]	392	32828	9	9	8	8	542	1	0	1	758.9155	1515.8164	2	1515.8144	0.002	1	66.77	1.70E-05	R	SKQLEDELVSLQK	K					D:\20220111_DGIST_ParkSJ\6.raw
3	NP_001029242.1	tropomyosin alpha-1 chain isoform Tpm1.7cy [Rattus norvegicus]	392	32828	9	9	8	8	543	1	0	1	506.2796	1515.817	3	1515.8144	0.0026	1	38.62	0.011	R	SKQLEDELVSLQK	K					D:\20220111_DGIST_ParkSJ\6.raw
3	NP_001029242.1	tropomyosin alpha-1 chain isoform Tpm1.7cy [Rattus norvegicus]	392	32828	9	9	8	8	592	1	0	1	548.9777	1643.9113	3	1643.9094	0.0019	2	47.84	0.00074	R	SKQLEDELVSLQKK	L					D:\20220111_DGIST_ParkSJ\6.raw
3	NP_001029242.1	tropomyosin alpha-1 chain isoform Tpm1.7cy [Rattus norvegicus]	392	32828	9	9	8	8	612	1	0	1	576.6365	1726.8877	3	1726.8849	0.0027	1	32.9	0.048	R	IQLVEEELDRAQER	L					D:\20220111_DGIST_ParkSJ\6.raw
4	EDL23236.1	tubulin, beta 5, partial [Mus musculus]	259	50366	6	6	5	5	365	1	1	0	565.8018	1129.589	2	1129.588	0.0011	0	55.4	0.00024	R	FPGQLNADLR	K					D:\20220111_DGIST_ParkSJ\6.raw
4	EDL23236.1	tubulin, beta 5, partial [Mus musculus]	259	50366	6	6	5	5	373	1	1	0	572.3213	1142.628	2	1142.627	0.001	0	68.11	1.10E-05	K	LAVNMVPFPR	L					D:\20220111_DGIST_ParkSJ\6.raw
4	EDL23236.1	tubulin, beta 5, partial [Mus musculus]	259	50366	6	6	5	5	378	1	1	0	580.3182	1158.6218	2	1158.6219	-0.0001	0	55.88	0.00025	K	LAVNMVPFPR	L	Oxidation (M)	0.0000100000.0			D:\20220111_DGIST_ParkSJ\6.raw
4	EDL23236.1	tubulin, beta 5, partial [Mus musculus]	259	50366	6	6	5	5	584	1	1	1	816.4213	1630.828	2	1630.8236	0.0044	0	54.46	0.00031	R	AILVDLEPGTMDSVR	S	Oxidation (M)	0.000000000010000.0			D:\20220111_DGIST_ParkSJ\6.raw
4	EDL23236.1	tubulin, beta 5, partial [Mus musculus]	259	50366	6	6	5	5	596	1	1	1	830.4528	1658.891	2	1658.8879	0.0031	0	49.63	0.00068	R	ALTVPELTQQVFDAK	N					D:\20220111_DGIST_ParkSJ\6.raw
4	EDL23236.1	tubulin, beta 5, partial [Mus musculus]	259	50366	6	6	5	5	694	1	1	0	657.9671	1970.8795	3	1970.8747	0.0047	1	31.1	0.022	R	MSMKEVDEQMLNVQNK	N	3 Oxidation (M)	0.1010000001000000.0			D:\20220111_DGIST_ParkSJ\6.raw
4	BAB27292.1	unnamed protein product [Mus musculus]	259	50064	6	6	5	5	365	1	0	0	565.8018	1129.589	2	1129.588	0.0011	0	55.4	0.00024	R	FPGQLNADLR	K					D:\20220111_DGIST_ParkSJ\6.raw
4	BAB27292.1	unnamed protein product [Mus musculus]	259	50064	6	6	5	5	373	1	0	0	572.3213	1142.628	2	1142.627	0.001	0	68.11	1.10E-05	K	LAVNMVPFPR	L					D:\20220111_DGIST_ParkSJ\6.raw
4	BAB27292.1	unnamed protein product [Mus musculus]	259	50064	6	6	5	5	378	1	0	0	580.3182	1158.6218	2	1158.6219	-0.0001	0	55.88	0.00025	K	LAVNMVPFPR	L	Oxidation (M)	0.0000100000.0			D:\20220111_DGIST_ParkSJ\6.raw
4	BAB27292.1	unnamed protein product [Mus musculus]	259	50064	6	6	5	5	584	1	0	1	816.4213	1630.828	2	1630.8236	0.0044	0	54.46	0.00031	R	AILVDLEPGTMDSVR	S	Oxidation (M)	0.000000000010000.0			D:\20220111_DGIST_ParkSJ\6.raw
4	BAB27292.1	unnamed protein product [Mus musculus]	259	50064	6	6	5	5	596	1	0	1	830.4528	1658.891	2	1658.8879	0.0031	0	49.63	0.00068	R	ALTVPELTQQVFDAK	N					D:\20220111_DGIST_ParkSJ\6.raw
4	BAB27292.1	unnamed protein product [Mus musculus]	259	50064	6	6	5	5	694	1	0	0	657.9671	1970.8795	3	1970.8747	0.0047	1	31.1	0.022	R	MSMKEVDEQMLNVQNK	N	3 Oxidation (M)	0.1010000001000000.0			D:\20220111_DGIST_ParkSJ\6.raw
4	BAE28709.1	unnamed protein product [Mus musculus]	259	50108	6	6	5	5	365	1	0	0	565.8018	1129.589	2	1129.588	0.0011	0	55.4	0.00024	R	FPGQLNADLR	K					D:\20220111_DGIST_ParkSJ\6.raw
4	BAE28709.1	unnamed protein product [Mus musculus]	259	50108	6	6	5	5	373	1	0	0	572.3213	1142.628	2	1142.627	0.001	0	68.11	1.10E-05	K	LAVNMVPFPR	L					D:\20220111_DGIST_ParkSJ\6.raw
4	BAE28709.1	unnamed protein product [Mus musculus]	259	50108	6	6	5	5	378	1	0	0	580.3182	1158.6218	2	1158.6219	-0.0001	0	55.88	0.00025	K	LAVNMVPFPR	L	Oxidation (M)	0.0000100000.0			D:\20220111_DGIST_ParkSJ\6.raw
4	BAE28709.1	unnamed protein product [Mus musculus]	259	50108	6	6	5	5	584	1	0	1	816.4213	1630.828	2	1630.8236	0.0044	0	54.46	0.00031	R	AILVDLEPGTMDSVR	S	Oxidation (M)	0.000000000010000.0			D:\20220111_DGIST_ParkSJ\6.raw
4	BAE28709.1	unnamed protein product [Mus musculus]	259	50108	6	6	5	5	596	1	0	1	830.4528	1658.891	2	1658.8879	0.0031	0	49.63	0.00068	R	ALTVPELTQQVFDAK	N					D:\20220111_DGIST_ParkSJ\6.raw
4	BAE28709.1	unnamed protein product [Mus musculus]	259	50108	6	6	5	5	694	1	0	0	657.9671	1970.8795	3	1970.8747	0.0047	1	31.1	0.022	R	MSMKEVDEQMLNVQNK	N	3 Oxidation (M)	0.1010000001000000.0			D:\20220111_DGIST_ParkSJ\6.raw
4	NP_035785.1	tubulin beta-5 chain [Mus musculus]	259	50095	6	6	5	5	365	1	0	0	565.8018	1129.589	2	1129.588	0.0011	0	55.4	0.00024	R	FPGQLNADLR	K					D:\20220111_DGIST_ParkSJ\6.raw
4	NP_035785.1	tubulin beta-5 chain [Mus musculus]	259	50095	6	6	5	5	373	1	0	0	572.3213	1142.628	2	1142.627	0.001	0	68.11	1.10E-05	K	LAVNMVPFPR	L					D:\20220111_DGIST_ParkSJ\6.raw
4	NP_035785.1	tubulin beta-5 chain [Mus musculus]	259	50095	6	6	5	5	378	1	0	0	580.3182	1158.6218	2	1158.6219	-0.0001	0	55.88	0.00025	K	LAVNMVPFPR	L	Oxidation (M)	0.0000100000.0			D:\20220111_DGIST_ParkSJ\6.raw
4	NP_035785.1	tubulin beta-5 chain [Mus musculus]	259	50095	6	6	5	5	584	1	0	1	816.4213	1630.828	2	1630.8236	0.0044	0	54.46	0.00031	R	AILVDLEPGTMDSVR	S	Oxidation (M)	0.000000000010000.0			D:\20220111_DGIST_ParkSJ\6.raw
4	NP_035785.1	tubulin beta-5 chain [Mus musculus]	259	50095	6	6	5	5	596	1	0	1	830.4528	1658.891	2	1658.8879	0.0031	0	49.63	0.00068	R	ALTVPELTQQVFDAK	N					D:\20220111_DGIST_ParkSJ\6.raw
4	NP_035785.1	tubulin beta-5 chain [Mus musculus]	259	50095	6	6	5	5	694	1	0	0	657.9671	1970.8795	3	1970.8747	0.0047	1	31.1	0.022	R	MSMKEVDEQMLNVQNK	N	3 Oxidation (M)	0.1010000001000000.0			D:\20220111_DGIST_ParkSJ\6.raw
4	BAE39835.1	unnamed protein product [Mus musculus]	259	50072	6	6	5	5	365	1	0	0	565.8018	1129.589	2	1129.588	0.0011	0	55.4	0.00024	R	FPGQLNADLR	K					D:\20220111_DGIST_ParkSJ\6.raw
4	BAE39835.1	unnamed protein product [Mus musculus]	259	50072	6	6	5	5	373	1	0	0	572.3213	1142.628	2	1142.627	0.001	0	68.11	1.10E-05	K	LAVNMVPFPR	L					D:\20220111_DGIST_ParkSJ\6.raw
4	BAE39835.1	unnamed protein product [Mus musculus]	259	50072	6	6	5	5	378	1	0	0	580.3182	1158.6218	2	1158.6219	-0.0001	0	55.88	0.00025	K	LAVNMVPFPR	L	Oxidation (M)	0.0000100000.0			D:\20220111_DGIST_ParkSJ\6.raw
4	BAE39835.1	unnamed protein product [Mus musculus]	259	50072	6	6	5	5	584	1	0	1	816.4213	1630.828	2	1630.8236	0.0044	0	54.46	0.00031	R	AILVDLEPGTMDSVR	S	Oxidation (M)	0.000000000010000.0			D:\20220111_DGIST_ParkSJ\6.raw
4	BAE39835.1	unnamed protein product [Mus musculus]	259	50072	6	6	5	5	596	1	0	1	830.4528	1658.891	2	1658.8879	0.0031	0	49.63	0.00068	R	ALTVPELTQQVFDAK	N					D:\20220111_DGIST_ParkSJ\6.raw
4	BAE39835.1	unnamed protein product [Mus musculus]	259	50072	6	6	5	5	694	1	0	0	657.9671	1970.8795	3	1970.8747	0.0047	1	31.1	0.022	R	MSMKEVDEQMLNVQNK	N	3 Oxidation (M)	0.1010000001000000.0			D:\20220111_DGIST_ParkSJ\6.raw
4	BAE40217.1	unnamed protein product [Mus musculus]	259	50076	6	6	5	5	365	1	0	0	565.8018	1129.589	2	1129.588	0.0011	0	55.4	0.00024	R	FPGQLNADLR	K					D:\20220111_DGIST_ParkSJ\6.raw
4	BAE40217.1	unnamed protein product [Mus musculus]	259	50076	6	6	5	5	373	1	0	0	572.3213	1142.628	2	1142.627	0.001	0	68.11	1.10E-05	K	LAVNMVPFPR	L					D:\20220111_DGIST_ParkSJ\6.raw
4	BAE40217.1	unnamed protein product [Mus musculus]	259	50076	6	6	5	5	378	1	0	0	580.3182	1158.6218	2	1158.6219	-0.0001	0	55.88	0.00025	K	LAVNMVPFPR	L	Oxidation (M)	0.0000100000.0			D:\20220111_DGIST_ParkSJ\6.raw
4	BAE40217.1	unnamed protein product [Mus musculus]	259	50076	6	6	5	5	584	1	0	1	816.4213	1630.828	2	1630.8236	0.0044	0	54.46	0.00031	R	AILVDLEPGTMDSVR	S	Oxidation (M)	0.000000000010000.0			D:\20220111_DGIST_ParkSJ\6.raw
4	BAE40217.1	unnamed protein product [Mus musculus]	259	50076	6	6	5	5	596	1	0	1	830.4528	1658.891	2	1658.8879	0.0031	0	49.63	0.00068	R	ALTVPELTQQVFDAK	N					D:\20220111_DGIST_ParkSJ\6.raw
4	BAE40217.1	unnamed protein product [Mus musculus]	259	50076	6	6	5	5	694	1	0	0	657.9671	1970.8795	3	1970.8747	0.0047	1	31.1	0.022	R	MSMKEVDEQMLNVQNK	N	3 Oxidation (M)	0.1010000001000000.0			D:\20220111_DGIST_ParkSJ\6.raw
4	BAE40982.1	unnamed protein product [Mus musculus]	259	50123	6	6	5	5	365	1	0	0	565.8018	1129.589	2	1129.588	0.0011	0	55.4	0.00024	R	FPGQLNADLR	K					D:\20220111_DGIST_ParkSJ\6.raw
4	BAE40982.1	unnamed protein product [Mus musculus]	259	50123	6	6	5	5	373	1	0	0	572.3213	1142.628	2	1142.627	0.001	0	68.11	1.10E-05	K	LAVNMVPFPR	L					D:\20220111_DGIST_ParkSJ\6.raw
4	BAE40982.1	unnamed protein product [Mus musculus]	259	50123	6	6	5	5	378	1	0	0	580.3182	1158.6218	2	1158.6219	-0.0001	0	55.88	0.00025	K	LAVNMVPFPR	L	Oxidation (M)	0.0000100000.0			D:\20220111_DGIST_ParkSJ\6.raw
4	BAE40982.1	unnamed protein product [Mus musculus]	259	50123	6	6	5	5	584	1	0	1	816.4213	1630.828	2	1630.8236	0.0044	0	54.46	0.00031	R	AILVDLEPGTMDSVR	S	Oxidation (M)	0.000000000010000.0			D:\20220111_DGIST_ParkSJ\6.raw
4	BAE40982.1	unnamed protein product [Mus musculus]	259	50123	6	6	5	5	596	1	0	1	830.4528	1658.891	2	1658.8879	0.0031	0	49.63	0.00068	R	ALTVPELTQQVFDAK	N					D:\20220111_DGIST_ParkSJ\6.raw
4	BAE40982.1	unnamed protein product [Mus musculus]	259	50123	6	6	5	5	694	1	0	0	657.9671	1970.8795	3	1970.8747	0.0047	1	31.1	0.022	R	MSMKEVDEQMLNVQNK	N	3 Oxidation (M)	0.1010000001000000.0			D:\20220111_DGIST_ParkSJ\6.raw
5	BAE20723.1	unnamed protein product [Mus musculus]	236	53772	5	5	5	5	4	1	1	1	351.2	700.3854	2	700.3868	-0.0013	0	29.54	0.017	R	SSVPGVR	L					D:\20220111_DGIST_ParkSJ\6.raw
5	BAE20723.1	unnamed protein product [Mus musculus]	236	53772	5	5	5	5	101	1	1	1	453.7372	905.4598	2	905.4607	-0.0008	0	42.9	0.0043	R	FLEQQNK	I					D:\20220111_DGIST_ParkSJ\6.raw
5	BAE20723.1	unnamed protein product [Mus musculus]	236	53772	5	5	5	5	114	1	1	1	466.7373	931.46	2	931.461	-0.001	0	34.1	0.033	K	LLEGEESR	I					D:\20220111_DGIST_ParkSJ\6.raw
5	BAE20723.1	unnamed protein product [Mus musculus]	236	53772	5	5	5	5	339	1	1	1	547.2677	1092.5208	2	1092.52	0.0009	0	74.66	2.70E-06	K	FADLSEAANR	N					D:\20220111_DGIST_ParkSJ\6.raw
5	BAE20723.1	unnamed protein product [Mus musculus]	236	53772	5	5	5	5	626	1	1	1	592.9599	1775.8579	3	1775.855	0.0028	1	54.36	0.00024	K	FADLSEAANRNNDALR	Q					D:\20220111_DGIST_ParkSJ\6.raw
5	BAE29426.1	unnamed protein product, partial [Mus musculus]	236	47205	5	5	5	5	4	1	0	1	351.2	700.3854	2	700.3868	-0.0013	0	29.54	0.017	R	SSVPGVR	L					D:\20220111_DGIST_ParkSJ\6.raw
5	BAE29426.1	unnamed protein product, partial [Mus musculus]	236	47205	5	5	5	5	101	1	0	1	453.7372	905.4598	2	905.4607	-0.0008	0	42.9	0.0043	R	FLEQQNK	I					D:\20220111_DGIST_ParkSJ\6.raw
5	BAE29426.1	unnamed protein product, partial [Mus musculus]	236	47205	5	5	5	5	114	1	0	1	466.7373	931.46	2	931.461	-0.001	0	34.1	0.033	K	LLEGEESR	I					D:\20220111_DGIST_ParkSJ\6.raw
5	BAE29426.1	unnamed protein product, partial [Mus musculus]	236	47205	5	5	5	5	339	1	0	1	547.2677	1092.5208	2	1092.52	0.0009	0	74.66	2.70E-06	K	FADLSEAANR	N					D:\20220111_DGIST_ParkSJ\6.raw
5	BAE29426.1	unnamed protein product, partial [Mus musculus]	236	47205	5	5	5	5	626	1	0	1	592.9599	1775.8579	3	1775.855	0.0028	1	54.36	0.00024	K	FADLSEAANRNNDALR	Q					D:\20220111_DGIST_ParkSJ\6.raw
5	BAE30193.1	unnamed protein product [Mus musculus]	236	53582	5	5	5	5	4	1	0	1	351.2	700.3854	2	700.3868	-0.0013	0	29.54	0.017	R	SSVPGVR	L					D:\20220111_DGIST_ParkSJ\6.raw
5	BAE30193.1	unnamed protein product [Mus musculus]	236	53582	5	5	5	5	101	1	0	1	453.7372	905.4598	2	905.4607	-0.0008	0	42.9	0.0043	R	FLEQQNK	I					D:\20220111_DGIST_ParkSJ\6.raw
5	BAE30193.1	unnamed protein product [Mus musculus]	236	53582	5	5	5	5	114	1	0	1	466.7373	931.46	2	931.461	-0.001	0	34.1	0.033	K	LLEGEESR	I					D:\20220111_DGIST_ParkSJ\6.raw
5	BAE30193.1	unnamed protein product [Mus musculus]	236	53582	5	5	5	5	339	1	0	1	547.2677	1092.5208	2	1092.52	0.0009	0	74.66	2.70E-06	K	FADLSEAANR	N					D:\20220111_DGIST_ParkSJ\6.raw
5	BAE30193.1	unnamed protein product [Mus musculus]	236	53582	5	5	5	5	626	1	0	1	592.9599	1775.8579	3	1775.855	0.0028	1	54.36	0.00024	K	FADLSEAANRNNDALR	Q					D:\20220111_DGIST_ParkSJ\6.raw
5	BAE31653.1	unnamed protein product [Mus musculus]	236	53698	5	5	5	5	4	1	0	1	351.2	700.3854	2	700.3868	-0.0013	0	29.54	0.017	R	SSVPGVR	L					D:\20220111_DGIST_ParkSJ\6.raw
5	BAE31653.1	unnamed protein product [Mus musculus]	236	53698	5	5	5	5	101	1	0	1	453.7372	905.4598	2	905.4607	-0.0008	0	42.9	0.0043	R	FLEQQNK	I					D:\20220111_DGIST_ParkSJ\6.raw
5	BAE31653.1	unnamed protein product [Mus musculus]	236	53698	5	5	5	5	114	1	0	1	466.7373	931.46	2	931.461	-0.001	0	34.1	0.033	K	LLEGEESR	I					D:\20220111_DGIST_ParkSJ\6.raw
5	BAE31653.1	unnamed protein product [Mus musculus]	236	53698	5	5	5	5	339	1	0	1	547.2677	1092.5208	2	1092.52	0.0009	0	74.66	2.70E-06	K	FADLSEAANR	N					D:\20220111_DGIST_ParkSJ\6.raw
5	BAE31653.1	unnamed protein product [Mus musculus]	236	53698	5	5	5	5	626	1	0	1	592.9599	1775.8579	3	1775.855	0.0028	1	54.36	0.00024	K	FADLSEAANRNNDALR	Q					D:\20220111_DGIST_ParkSJ\6.raw
5	BAE35166.1	unnamed protein product [Mus musculus]	236	53690	5	5	5	5	4	1	0	1	351.2	700.3854	2	700.3868	-0.0013	0	29.54	0.017	R	SSVPGVR	L					D:\20220111_DGIST_ParkSJ\6.raw
5	BAE35166.1	unnamed protein product [Mus musculus]	236	53690	5	5	5	5	101	1	0	1	453.7372	905.4598	2	905.4607	-0.0008	0	42.9	0.0043	R	FLEQQNK	I					D:\20220111_DGIST_ParkSJ\6.raw
5	BAE35166.1	unnamed protein product [Mus musculus]	236	53690	5	5	5	5	114	1	0	1	466.7373	931.46	2	931.461	-0.001	0	34.1	0.033	K	LLEGEESR	I					D:\20220111_DGIST_ParkSJ\6.raw
5	BAE35166.1	unnamed protein product [Mus musculus]	236	53690	5	5	5	5	339	1	0	1	547.2677	1092.5208	2	1092.52	0.0009	0	74.66	2.70E-06	K	FADLSEAANR	N					D:\20220111_DGIST_ParkSJ\6.raw
5	BAE35166.1	unnamed protein product [Mus musculus]	236	53690	5	5	5	5	626	1	0	1	592.9599	1775.8579	3	1775.855	0.0028	1	54.36	0.00024	K	FADLSEAANRNNDALR	Q					D:\20220111_DGIST_ParkSJ\6.raw
5	CAA35803.1	unnamed protein product [Mus musculus]	236	53654	5	5	5	5	4	1	0	1	351.2	700.3854	2	700.3868	-0.0013	0	29.54	0.017	R	SSVPGVR	L					D:\20220111_DGIST_ParkSJ\6.raw
5	CAA35803.1	unnamed protein product [Mus musculus]	236	53654	5	5	5	5	101	1	0	1	453.7372	905.4598	2	905.4607	-0.0008	0	42.9	0.0043	R	FLEQQNK	I					D:\20220111_DGIST_ParkSJ\6.raw
5	CAA35803.1	unnamed protein product [Mus musculus]	236	53654	5	5	5	5	114	1	0	1	466.7373	931.46	2	931.461	-0.001	0	34.1	0.033	K	LLEGEESR	I					D:\20220111_DGIST_ParkSJ\6.raw
5	CAA35803.1	unnamed protein product [Mus musculus]	236	53654	5	5	5	5	339	1	0	1	547.2677	1092.5208	2	1092.52	0.0009	0	74.66	2.70E-06	K	FADLSEAANR	N					D:\20220111_DGIST_ParkSJ\6.raw
5	CAA35803.1	unnamed protein product [Mus musculus]	236	53654	5	5	5	5	626	1	0	1	592.9599	1775.8579	3	1775.855	0.0028	1	54.36	0.00024	K	FADLSEAANRNNDALR	Q					D:\20220111_DGIST_ParkSJ\6.raw
5	NP_035831.2	vimentin [Mus musculus]	236	53712	5	5	5	5	4	1	0	1	351.2	700.3854	2	700.3868	-0.0013	0	29.54	0.017	R	SSVPGVR	L					D:\20220111_DGIST_ParkSJ\6.raw
5	NP_035831.2	vimentin [Mus musculus]	236	53712	5	5	5	5	101	1	0	1	453.7372	905.4598	2	905.4607	-0.0008	0	42.9	0.0043	R	FLEQQNK	I					D:\20220111_DGIST_ParkSJ\6.raw
5	NP_035831.2	vimentin [Mus musculus]	236	53712	5	5	5	5	114	1	0	1	466.7373	931.46	2	931.461	-0.001	0	34.1	0.033	K	LLEGEESR	I					D:\20220111_DGIST_ParkSJ\6.raw
5	NP_035831.2	vimentin [Mus musculus]	236	53712	5	5	5	5	339	1	0	1	547.2677	1092.5208	2	1092.52	0.0009	0	74.66	2.70E-06	K	FADLSEAANR	N					D:\20220111_DGIST_ParkSJ\6.raw
5	NP_035831.2	vimentin [Mus musculus]	236	53712	5	5	5	5	626	1	0	1	592.9599	1775.8579	3	1775.855	0.0028	1	54.36	0.00024	K	FADLSEAANRNNDALR	Q					D:\20220111_DGIST_ParkSJ\6.raw
5	CAA39807.1	vimentin [Mus musculus]	236	53746	5	5	5	5	4	1	0	1	351.2	700.3854	2	700.3868	-0.0013	0	29.54	0.017	R	SSVPGVR	L					D:\20220111_DGIST_ParkSJ\6.raw
5	CAA39807.1	vimentin [Mus musculus]	236	53746	5	5	5	5	101	1	0	1	453.7372	905.4598	2	905.4607	-0.0008	0	42.9	0.0043	R	FLEQQNK	I					D:\20220111_DGIST_ParkSJ\6.raw
5	CAA39807.1	vimentin [Mus musculus]	236	53746	5	5	5	5	114	1	0	1	466.7373	931.46	2	931.461	-0.001	0	34.1	0.033	K	LLEGEESR	I					D:\20220111_DGIST_ParkSJ\6.raw
5	CAA39807.1	vimentin [Mus musculus]	236	53746	5	5	5	5	339	1	0	1	547.2677	1092.5208	2	1092.52	0.0009	0	74.66	2.70E-06	K	FADLSEAANR	N					D:\20220111_DGIST_ParkSJ\6.raw
5	CAA39807.1	vimentin [Mus musculus]	236	53746	5	5	5	5	626	1	0	1	592.9599	1775.8579	3	1775.855	0.0028	1	54.36	0.00024	K	FADLSEAANRNNDALR	Q					D:\20220111_DGIST_ParkSJ\6.raw
5	AAA40555.1	vimentin protein [Mus musculus]	236	53698	5	5	5	5	4	1	0	1	351.2	700.3854	2	700.3868	-0.0013	0	29.54	0.017	R	SSVPGVR	L					D:\20220111_DGIST_ParkSJ\6.raw
5	AAA40555.1	vimentin protein [Mus musculus]	236	53698	5	5	5	5	101	1	0	1	453.7372	905.4598	2	905.4607	-0.0008	0	42.9	0.0043	R	FLEQQNK	I					D:\20220111_DGIST_ParkSJ\6.raw
5	AAA40555.1	vimentin protein [Mus musculus]	236	53698	5	5	5	5	114	1	0	1	466.7373	931.46	2	931.461	-0.001	0	34.1	0.033	K	LLEGEESR	I					D:\20220111_DGIST_ParkSJ\6.raw
5	AAA40555.1	vimentin protein [Mus musculus]	236	53698	5	5	5	5	339	1	0	1	547.2677	1092.5208	2	1092.52	0.0009	0	74.66	2.70E-06	K	FADLSEAANR	N					D:\20220111_DGIST_ParkSJ\6.raw
5	AAA40555.1	vimentin protein [Mus musculus]	236	53698	5	5	5	5	626	1	0	1	592.9599	1775.8579	3	1775.855	0.0028	1	54.36	0.00024	K	FADLSEAANRNNDALR	Q					D:\20220111_DGIST_ParkSJ\6.raw
5	BAE40959.1	unnamed protein product [Mus musculus]	236	53713	5	5	5	5	4	1	0	1	351.2	700.3854	2	700.3868	-0.0013	0	29.54	0.017	R	SSVPGVR	L					D:\20220111_DGIST_ParkSJ\6.raw
5	BAE40959.1	unnamed protein product [Mus musculus]	236	53713	5	5	5	5	101	1	0	1	453.7372	905.4598	2	905.4607	-0.0008	0	42.9	0.0043	R	FLEQQNK	I					D:\20220111_DGIST_ParkSJ\6.raw
5	BAE40959.1	unnamed protein product [Mus musculus]	236	53713	5	5	5	5	114	1	0	1	466.7373	931.46	2	931.461	-0.001	0	34.1	0.033	K	LLEGEESR	I					D:\20220111_DGIST_ParkSJ\6.raw
5	BAE40959.1	unnamed protein product [Mus musculus]	236	53713	5	5	5	5	339	1	0	1	547.2677	1092.5208	2	1092.52	0.0009	0	74.66	2.70E-06	K	FADLSEAANR	N					D:\20220111_DGIST_ParkSJ\6.raw
5	BAE40959.1	unnamed protein product [Mus musculus]	236	53713	5	5	5	5	626	1	0	1	592.9599	1775.8579	3	1775.855	0.0028	1	54.36	0.00024	K	FADLSEAANRNNDALR	Q					D:\20220111_DGIST_ParkSJ\6.raw
5	CAA69019.1	vimentin, partial [Mus musculus]	236	51590	5	5	5	5	4	1	0	1	351.2	700.3854	2	700.3868	-0.0013	0	29.54	0.017	R	SSVPGVR	L					D:\20220111_DGIST_ParkSJ\6.raw
5	CAA69019.1	vimentin, partial [Mus musculus]	236	51590	5	5	5	5	101	1	0	1	453.7372	905.4598	2	905.4607	-0.0008	0	42.9	0.0043	R	FLEQQNK	I					D:\20220111_DGIST_ParkSJ\6.raw
5	CAA69019.1	vimentin, partial [Mus musculus]	236	51590	5	5	5	5	114	1	0	1	466.7373	931.46	2	931.461	-0.001	0	34.1	0.033	K	LLEGEESR	I					D:\20220111_DGIST_ParkSJ\6.raw
5	CAA69019.1	vimentin, partial [Mus musculus]	236	51590	5	5	5	5	339	1	0	1	547.2677	1092.5208	2	1092.52	0.0009	0	74.66	2.70E-06	K	FADLSEAANR	N					D:\20220111_DGIST_ParkSJ\6.raw
5	CAA69019.1	vimentin, partial [Mus musculus]	236	51590	5	5	5	5	626	1	0	1	592.9599	1775.8579	3	1775.855	0.0028	1	54.36	0.00024	K	FADLSEAANRNNDALR	Q					D:\20220111_DGIST_ParkSJ\6.raw
6	AAH05547.1	Tubulin, beta 2C [Mus musculus]	197	50239	5	5	4	4	365	1	0	0	565.8018	1129.589	2	1129.588	0.0011	0	55.4	0.00024	R	FPGQLNADLR	K					D:\20220111_DGIST_ParkSJ\6.raw
6	AAH05547.1	Tubulin, beta 2C [Mus musculus]	197	50239	5	5	4	4	373	1	0	0	572.3213	1142.628	2	1142.627	0.001	0	68.11	1.10E-05	K	LAVNMVPFPR	L					D:\20220111_DGIST_ParkSJ\6.raw
6	AAH05547.1	Tubulin, beta 2C [Mus musculus]	197	50239	5	5	4	4	378	1	0	0	580.3182	1158.6218	2	1158.6219	-0.0001	0	55.88	0.00025	K	LAVNMVPFPR	L	Oxidation (M)	0.0000100000.0			D:\20220111_DGIST_ParkSJ\6.raw
6	AAH05547.1	Tubulin, beta 2C [Mus musculus]	197	50239	5	5	4	4	577	1	1	1	809.4114	1616.8082	2	1616.808	0.0003	0	42.58	0.0038	R	AVLVDLEPGTMDSVR	S	Oxidation (M)	0.000000000010000.0			D:\20220111_DGIST_ParkSJ\6.raw
6	AAH05547.1	Tubulin, beta 2C [Mus musculus]	197	50239	5	5	4	4	694	1	0	0	657.9671	1970.8795	3	1970.8747	0.0047	1	31.1	0.022	R	MSMKEVDEQMLNVQNK	N	3 Oxidation (M)	0.1010000001000000.0			D:\20220111_DGIST_ParkSJ\6.raw
6	NP_006079.1	tubulin beta-4B chain [Homo sapiens]	197	50255	5	5	4	4	365	1	0	0	565.8018	1129.589	2	1129.588	0.0011	0	55.4	0.00024	R	FPGQLNADLR	K					D:\20220111_DGIST_ParkSJ\6.raw
6	NP_006079.1	tubulin beta-4B chain [Homo sapiens]	197	50255	5	5	4	4	373	1	0	0	572.3213	1142.628	2	1142.627	0.001	0	68.11	1.10E-05	K	LAVNMVPFPR	L					D:\20220111_DGIST_ParkSJ\6.raw
6	NP_006079.1	tubulin beta-4B chain [Homo sapiens]	197	50255	5	5	4	4	378	1	0	0	580.3182	1158.6218	2	1158.6219	-0.0001	0	55.88	0.00025	K	LAVNMVPFPR	L	Oxidation (M)	0.0000100000.0			D:\20220111_DGIST_ParkSJ\6.raw
6	NP_006079.1	tubulin beta-4B chain [Homo sapiens]	197	50255	5	5	4	4	577	1	0	1	809.4114	1616.8082	2	1616.808	0.0003	0	42.58	0.0038	R	AVLVDLEPGTMDSVR	S	Oxidation (M)	0.000000000010000.0			D:\20220111_DGIST_ParkSJ\6.raw
6	NP_006079.1	tubulin beta-4B chain [Homo sapiens]	197	50255	5	5	4	4	694	1	0	0	657.9671	1970.8795	3	1970.8747	0.0047	1	31.1	0.022	R	MSMKEVDEQMLNVQNK	N	3 Oxidation (M)	0.1010000001000000.0			D:\20220111_DGIST_ParkSJ\6.raw
6	EDL08213.1	mCG20287 [Mus musculus]	197	39855	5	5	4	4	365	1	0	0	565.8018	1129.589	2	1129.588	0.0011	0	55.4	0.00024	R	FPGQLNADLR	K					D:\20220111_DGIST_ParkSJ\6.raw
6	EDL08213.1	mCG20287 [Mus musculus]	197	39855	5	5	4	4	373	1	0	0	572.3213	1142.628	2	1142.627	0.001	0	68.11	1.10E-05	K	LAVNMVPFPR	L					D:\20220111_DGIST_ParkSJ\6.raw
6	EDL08213.1	mCG20287 [Mus musculus]	197	39855	5	5	4	4	378	1	0	0	580.3182	1158.6218	2	1158.6219	-0.0001	0	55.88	0.00025	K	LAVNMVPFPR	L	Oxidation (M)	0.0000100000.0			D:\20220111_DGIST_ParkSJ\6.raw
6	EDL08213.1	mCG20287 [Mus musculus]	197	39855	5	5	4	4	577	1	0	1	809.4114	1616.8082	2	1616.808	0.0003	0	42.58	0.0038	R	AVLVDLEPGTMDSVR	S	Oxidation (M)	0.000000000010000.0			D:\20220111_DGIST_ParkSJ\6.raw
6	EDL08213.1	mCG20287 [Mus musculus]	197	39855	5	5	4	4	694	1	0	0	657.9671	1970.8795	3	1970.8747	0.0047	1	31.1	0.022	R	MSMKEVDEQMLNVQNK	N	3 Oxidation (M)	0.1010000001000000.0			D:\20220111_DGIST_ParkSJ\6.raw
6	BAE27282.1	unnamed protein product [Mus musculus]	197	50227	5	5	4	4	365	1	0	0	565.8018	1129.589	2	1129.588	0.0011	0	55.4	0.00024	R	FPGQLNADLR	K					D:\20220111_DGIST_ParkSJ\6.raw
6	BAE27282.1	unnamed protein product [Mus musculus]	197	50227	5	5	4	4	373	1	0	0	572.3213	1142.628	2	1142.627	0.001	0	68.11	1.10E-05	K	LAVNMVPFPR	L					D:\20220111_DGIST_ParkSJ\6.raw
6	BAE27282.1	unnamed protein product [Mus musculus]	197	50227	5	5	4	4	378	1	0	0	580.3182	1158.6218	2	1158.6219	-0.0001	0	55.88	0.00025	K	LAVNMVPFPR	L	Oxidation (M)	0.0000100000.0			D:\20220111_DGIST_ParkSJ\6.raw
6	BAE27282.1	unnamed protein product [Mus musculus]	197	50227	5	5	4	4	577	1	0	1	809.4114	1616.8082	2	1616.808	0.0003	0	42.58	0.0038	R	AVLVDLEPGTMDSVR	S	Oxidation (M)	0.000000000010000.0			D:\20220111_DGIST_ParkSJ\6.raw
6	BAE27282.1	unnamed protein product [Mus musculus]	197	50227	5	5	4	4	694	1	0	0	657.9671	1970.8795	3	1970.8747	0.0047	1	31.1	0.022	R	MSMKEVDEQMLNVQNK	N	3 Oxidation (M)	0.1010000001000000.0			D:\20220111_DGIST_ParkSJ\6.raw
7	BAE33250.1	unnamed protein product [Mus musculus]	196	22068	5	5	4	4	58	1	1	0	423.2574	844.5002	2	844.5018	-0.0016	0	53.18	0.0003	R	SGVSLAALK	K					D:\20220111_DGIST_ParkSJ\6.raw
7	BAE33250.1	unnamed protein product [Mus musculus]	196	22068	5	5	4	4	134	1	1	0	487.3058	972.597	2	972.5968	0.0003	1	51.6	0.00012	R	SGVSLAALKK	A					D:\20220111_DGIST_ParkSJ\6.raw
7	BAE33250.1	unnamed protein product [Mus musculus]	196	22068	5	5	4	4	405	1	1	1	599.8356	1197.6566	2	1197.6605	-0.0038	0	38.3	0.0092	K	ASGPPVSELITK	A					D:\20220111_DGIST_ParkSJ\6.raw
7	BAE33250.1	unnamed protein product [Mus musculus]	196	22068	5	5	4	4	473	1	1	1	663.8851	1325.7556	2	1325.7554	0.0002	1	53.09	0.0002	R	KASGPPVSELITK	A					D:\20220111_DGIST_ParkSJ\6.raw
7	BAE33250.1	unnamed protein product [Mus musculus]	196	22068	5	5	4	4	474	1	1	1	442.9263	1325.7571	3	1325.7554	0.0016	1	36.4	0.0092	R	KASGPPVSELITK	A					D:\20220111_DGIST_ParkSJ\6.raw
7	NP_056601.1	histone H1.2 [Mus musculus]	196	21254	5	5	4	4	58	1	0	0	423.2574	844.5002	2	844.5018	-0.0016	0	53.18	0.0003	R	SGVSLAALK	K					D:\20220111_DGIST_ParkSJ\6.raw
7	NP_056601.1	histone H1.2 [Mus musculus]	196	21254	5	5	4	4	134	1	0	0	487.3058	972.597	2	972.5968	0.0003	1	51.6	0.00012	R	SGVSLAALKK	A					D:\20220111_DGIST_ParkSJ\6.raw
7	NP_056601.1	histone H1.2 [Mus musculus]	196	21254	5	5	4	4	405	1	0	1	599.8356	1197.6566	2	1197.6605	-0.0038	0	38.3	0.0092	K	ASGPPVSELITK	A					D:\20220111_DGIST_ParkSJ\6.raw
7	NP_056601.1	histone H1.2 [Mus musculus]	196	21254	5	5	4	4	473	1	0	1	663.8851	1325.7556	2	1325.7554	0.0002	1	53.09	0.0002	R	KASGPPVSELITK	A					D:\20220111_DGIST_ParkSJ\6.raw
7	NP_056601.1	histone H1.2 [Mus musculus]	196	21254	5	5	4	4	474	1	0	1	442.9263	1325.7571	3	1325.7554	0.0016	1	36.4	0.0092	R	KASGPPVSELITK	A					D:\20220111_DGIST_ParkSJ\6.raw
7	NP_663759.3	histone H1.3 [Mus musculus]	196	22086	5	5	4	4	58	1	0	0	423.2574	844.5002	2	844.5018	-0.0016	0	53.18	0.0003	R	SGVSLAALK	K					D:\20220111_DGIST_ParkSJ\6.raw
7	NP_663759.3	histone H1.3 [Mus musculus]	196	22086	5	5	4	4	134	1	0	0	487.3058	972.597	2	972.5968	0.0003	1	51.6	0.00012	R	SGVSLAALKK	A					D:\20220111_DGIST_ParkSJ\6.raw
7	NP_663759.3	histone H1.3 [Mus musculus]	196	22086	5	5	4	4	405	1	0	1	599.8356	1197.6566	2	1197.6605	-0.0038	0	38.3	0.0092	K	ASGPPVSELITK	A					D:\20220111_DGIST_ParkSJ\6.raw
7	NP_663759.3	histone H1.3 [Mus musculus]	196	22086	5	5	4	4	473	1	0	1	663.8851	1325.7556	2	1325.7554	0.0002	1	53.09	0.0002	R	KASGPPVSELITK	A					D:\20220111_DGIST_ParkSJ\6.raw
7	NP_663759.3	histone H1.3 [Mus musculus]	196	22086	5	5	4	4	474	1	0	1	442.9263	1325.7571	3	1325.7554	0.0016	1	36.4	0.0092	R	KASGPPVSELITK	A					D:\20220111_DGIST_ParkSJ\6.raw
8	BAE29345.1	unnamed protein product [Mus musculus]	151	45391	3	3	3	3	120	1	1	1	473.2612	944.5078	2	944.508	-0.0001	0	46.18	0.0027	R	VPELFANR	G					D:\20220111_DGIST_ParkSJ\6.raw
8	BAE29345.1	unnamed protein product [Mus musculus]	151	45391	3	3	3	3	153	1	1	1	501.7589	1001.5032	2	1001.5029	0.0003	0	42.24	0.0046	R	LGLGEGAEEK	S					D:\20220111_DGIST_ParkSJ\6.raw
8	BAE29345.1	unnamed protein product [Mus musculus]	151	45391	3	3	3	3	582	1	1	1	813.4523	1624.89	2	1624.8858	0.0042	0	62.68	2.40E-05	K	SMVPVQVQLDAPVVK	V	Oxidation (M)	0.010000000000000.0			D:\20220111_DGIST_ParkSJ\6.raw
8	EDL30106.1	regulator of chromosome condensation 1, isoform CRA_a, partial [Mus musculus]	151	46310	3	3	3	3	120	1	0	1	473.2612	944.5078	2	944.508	-0.0001	0	46.18	0.0027	R	VPELFANR	G					D:\20220111_DGIST_ParkSJ\6.raw
8	EDL30106.1	regulator of chromosome condensation 1, isoform CRA_a, partial [Mus musculus]	151	46310	3	3	3	3	153	1	0	1	501.7589	1001.5032	2	1001.5029	0.0003	0	42.24	0.0046	R	LGLGEGAEEK	S					D:\20220111_DGIST_ParkSJ\6.raw
8	EDL30106.1	regulator of chromosome condensation 1, isoform CRA_a, partial [Mus musculus]	151	46310	3	3	3	3	582	1	0	1	813.4523	1624.89	2	1624.8858	0.0042	0	62.68	2.40E-05	K	SMVPVQVQLDAPVVK	V	Oxidation (M)	0.010000000000000.0			D:\20220111_DGIST_ParkSJ\6.raw
8	EDL30107.1	regulator of chromosome condensation 1, isoform CRA_b, partial [Mus musculus]	151	49521	3	3	3	3	120	1	0	1	473.2612	944.5078	2	944.508	-0.0001	0	46.18	0.0027	R	VPELFANR	G					D:\20220111_DGIST_ParkSJ\6.raw
8	EDL30107.1	regulator of chromosome condensation 1, isoform CRA_b, partial [Mus musculus]	151	49521	3	3	3	3	153	1	0	1	501.7589	1001.5032	2	1001.5029	0.0003	0	42.24	0.0046	R	LGLGEGAEEK	S					D:\20220111_DGIST_ParkSJ\6.raw
8	EDL30107.1	regulator of chromosome condensation 1, isoform CRA_b, partial [Mus musculus]	151	49521	3	3	3	3	582	1	0	1	813.4523	1624.89	2	1624.8858	0.0042	0	62.68	2.40E-05	K	SMVPVQVQLDAPVVK	V	Oxidation (M)	0.010000000000000.0			D:\20220111_DGIST_ParkSJ\6.raw
8	EDL30108.1	regulator of chromosome condensation 1, isoform CRA_c [Mus musculus]	151	54716	3	3	3	3	120	1	0	1	473.2612	944.5078	2	944.508	-0.0001	0	46.18	0.0027	R	VPELFANR	G					D:\20220111_DGIST_ParkSJ\6.raw
8	EDL30108.1	regulator of chromosome condensation 1, isoform CRA_c [Mus musculus]	151	54716	3	3	3	3	153	1	0	1	501.7589	1001.5032	2	1001.5029	0.0003	0	42.24	0.0046	R	LGLGEGAEEK	S					D:\20220111_DGIST_ParkSJ\6.raw
8	EDL30108.1	regulator of chromosome condensation 1, isoform CRA_c [Mus musculus]	151	54716	3	3	3	3	582	1	0	1	813.4523	1624.89	2	1624.8858	0.0042	0	62.68	2.40E-05	K	SMVPVQVQLDAPVVK	V	Oxidation (M)	0.010000000000000.0			D:\20220111_DGIST_ParkSJ\6.raw
8	BAE31793.1	unnamed protein product [Mus musculus]	151	45372	3	3	3	3	120	1	0	1	473.2612	944.5078	2	944.508	-0.0001	0	46.18	0.0027	R	VPELFANR	G					D:\20220111_DGIST_ParkSJ\6.raw
8	BAE31793.1	unnamed protein product [Mus musculus]	151	45372	3	3	3	3	153	1	0	1	501.7589	1001.5032	2	1001.5029	0.0003	0	42.24	0.0046	R	LGLGEGAEEK	S					D:\20220111_DGIST_ParkSJ\6.raw
8	BAE31793.1	unnamed protein product [Mus musculus]	151	45372	3	3	3	3	582	1	0	1	813.4523	1624.89	2	1624.8858	0.0042	0	62.68	2.40E-05	K	SMVPVQVQLDAPVVK	V	Oxidation (M)	0.010000000000000.0			D:\20220111_DGIST_ParkSJ\6.raw
8	NP_598639.1	regulator of chromosome condensation isoform 2 [Mus musculus]	151	45359	3	3	3	3	120	1	0	1	473.2612	944.5078	2	944.508	-0.0001	0	46.18	0.0027	R	VPELFANR	G					D:\20220111_DGIST_ParkSJ\6.raw
8	NP_598639.1	regulator of chromosome condensation isoform 2 [Mus musculus]	151	45359	3	3	3	3	153	1	0	1	501.7589	1001.5032	2	1001.5029	0.0003	0	42.24	0.0046	R	LGLGEGAEEK	S					D:\20220111_DGIST_ParkSJ\6.raw
8	NP_598639.1	regulator of chromosome condensation isoform 2 [Mus musculus]	151	45359	3	3	3	3	582	1	0	1	813.4523	1624.89	2	1624.8858	0.0042	0	62.68	2.40E-05	K	SMVPVQVQLDAPVVK	V	Oxidation (M)	0.010000000000000.0			D:\20220111_DGIST_ParkSJ\6.raw
8	NP_001184011.1	regulator of chromosome condensation isoform 1 [Mus musculus]	151	46859	3	3	3	3	120	1	0	1	473.2612	944.5078	2	944.508	-0.0001	0	46.18	0.0027	R	VPELFANR	G					D:\20220111_DGIST_ParkSJ\6.raw
8	NP_001184011.1	regulator of chromosome condensation isoform 1 [Mus musculus]	151	46859	3	3	3	3	153	1	0	1	501.7589	1001.5032	2	1001.5029	0.0003	0	42.24	0.0046	R	LGLGEGAEEK	S					D:\20220111_DGIST_ParkSJ\6.raw
8	NP_001184011.1	regulator of chromosome condensation isoform 1 [Mus musculus]	151	46859	3	3	3	3	582	1	0	1	813.4523	1624.89	2	1624.8858	0.0042	0	62.68	2.40E-05	K	SMVPVQVQLDAPVVK	V	Oxidation (M)	0.010000000000000.0			D:\20220111_DGIST_ParkSJ\6.raw
9	NP_056602.1	histone H1.4 [Mus musculus]	141	21964	3	3	3	3	58	1	0	0	423.2574	844.5002	2	844.5018	-0.0016	0	53.18	0.0003	R	SGVSLAALK	K					D:\20220111_DGIST_ParkSJ\6.raw
9	NP_056602.1	histone H1.4 [Mus musculus]	141	21964	3	3	3	3	134	1	0	0	487.3058	972.597	2	972.5968	0.0003	1	51.6	0.00012	R	SGVSLAALKK	A					D:\20220111_DGIST_ParkSJ\6.raw
9	NP_056602.1	histone H1.4 [Mus musculus]	141	21964	3	3	3	3	433	1	1	1	614.8429	1227.6712	2	1227.6711	0.0002	0	36.63	0.019	K	TSGPPVSELITK	A					D:\20220111_DGIST_ParkSJ\6.raw
10	BAE21355.1	unnamed protein product, partial [Mus musculus]	130	77224	2	2	2	2	141	1	1	1	493.2868	984.559	2	984.5604	-0.0013	0	53.19	0.00025	K	LLQLVEDR	G					D:\20220111_DGIST_ParkSJ\6.raw
10	BAE21355.1	unnamed protein product, partial [Mus musculus]	130	77224	2	2	2	2	431	1	1	1	613.8589	1225.7032	2	1225.703	0.0002	0	76.97	9.00E-07	K	APILIATDVASR	G					D:\20220111_DGIST_ParkSJ\6.raw
10	BAB28651.1	unnamed protein product, partial [Mus musculus]	130	34333	2	2	2	2	141	1	0	1	493.2868	984.559	2	984.5604	-0.0013	0	53.19	0.00025	K	LLQLVEDR	G					D:\20220111_DGIST_ParkSJ\6.raw
10	BAB28651.1	unnamed protein product, partial [Mus musculus]	130	34333	2	2	2	2	431	1	0	1	613.8589	1225.7032	2	1225.703	0.0002	0	76.97	9.00E-07	K	APILIATDVASR	G					D:\20220111_DGIST_ParkSJ\6.raw
10	AAI29874.1	DEAD (Asp-Glu-Ala-Asp) box polypeptide 5 [Mus musculus]	130	69750	2	2	2	2	141	1	0	1	493.2868	984.559	2	984.5604	-0.0013	0	53.19	0.00025	K	LLQLVEDR	G					D:\20220111_DGIST_ParkSJ\6.raw
10	AAI29874.1	DEAD (Asp-Glu-Ala-Asp) box polypeptide 5 [Mus musculus]	130	69750	2	2	2	2	431	1	0	1	613.8589	1225.7032	2	1225.703	0.0002	0	76.97	9.00E-07	K	APILIATDVASR	G					D:\20220111_DGIST_ParkSJ\6.raw
10	NP_031866.2	probable ATP-dependent RNA helicase DDX5 [Mus musculus]	130	69736	2	2	2	2	141	1	0	1	493.2868	984.559	2	984.5604	-0.0013	0	53.19	0.00025	K	LLQLVEDR	G					D:\20220111_DGIST_ParkSJ\6.raw
10	NP_031866.2	probable ATP-dependent RNA helicase DDX5 [Mus musculus]	130	69736	2	2	2	2	431	1	0	1	613.8589	1225.7032	2	1225.703	0.0002	0	76.97	9.00E-07	K	APILIATDVASR	G					D:\20220111_DGIST_ParkSJ\6.raw
10	CAA46581.1	p68 RNA helicase [Mus musculus]	130	69790	2	2	2	2	141	1	0	1	493.2868	984.559	2	984.5604	-0.0013	0	53.19	0.00025	K	LLQLVEDR	G					D:\20220111_DGIST_ParkSJ\6.raw
10	CAA46581.1	p68 RNA helicase [Mus musculus]	130	69790	2	2	2	2	431	1	0	1	613.8589	1225.7032	2	1225.703	0.0002	0	76.97	9.00E-07	K	APILIATDVASR	G					D:\20220111_DGIST_ParkSJ\6.raw
10	Q61656.2	RecName: Full=Probable ATP-dependent RNA helicase DDX5; AltName: Full=DEAD box RNA helicase DEAD1; Short=mDEAD1; AltName: Full=DEAD box protein 5; AltName: Full=RNA helicase p68	130	69760	2	2	2	2	141	1	0	1	493.2868	984.559	2	984.5604	-0.0013	0	53.19	0.00025	K	LLQLVEDR	G					D:\20220111_DGIST_ParkSJ\6.raw
10	Q61656.2	RecName: Full=Probable ATP-dependent RNA helicase DDX5; AltName: Full=DEAD box RNA helicase DEAD1; Short=mDEAD1; AltName: Full=DEAD box protein 5; AltName: Full=RNA helicase p68	130	69760	2	2	2	2	431	1	0	1	613.8589	1225.7032	2	1225.703	0.0002	0	76.97	9.00E-07	K	APILIATDVASR	G					D:\20220111_DGIST_ParkSJ\6.raw
10	AAH86320.1	Ddx5 protein, partial [Mus musculus]	130	73385	2	2	2	2	141	1	0	1	493.2868	984.559	2	984.5604	-0.0013	0	53.19	0.00025	K	LLQLVEDR	G					D:\20220111_DGIST_ParkSJ\6.raw
10	AAH86320.1	Ddx5 protein, partial [Mus musculus]	130	73385	2	2	2	2	431	1	0	1	613.8589	1225.7032	2	1225.703	0.0002	0	76.97	9.00E-07	K	APILIATDVASR	G					D:\20220111_DGIST_ParkSJ\6.raw
11	EDL09448.1	ATP synthase, H+ transporting, mitochondrial F1 complex, alpha subunit, isoform 1, isoform CRA_e [Mus musculus]	121	54675	3	3	3	3	151	1	1	1	500.792	999.5694	2	999.5713	-0.0018	0	56.67	0.00016	R	VLSIGDGIAR	V					D:\20220111_DGIST_ParkSJ\6.raw
11	EDL09448.1	ATP synthase, H+ transporting, mitochondrial F1 complex, alpha subunit, isoform 1, isoform CRA_e [Mus musculus]	121	54675	3	3	3	3	285	1	1	1	513.8012	1025.5878	2	1025.5869	0.0009	0	32.78	0.013	K	AVDSLVPIGR	G					D:\20220111_DGIST_ParkSJ\6.raw
11	EDL09448.1	ATP synthase, H+ transporting, mitochondrial F1 complex, alpha subunit, isoform 1, isoform CRA_e [Mus musculus]	121	54675	3	3	3	3	357	1	1	1	374.2455	1119.7147	3	1119.7128	0.0019	1	31.69	0.0028	R	VGLKAPGIIPR	I					D:\20220111_DGIST_ParkSJ\6.raw
11	BAE27439.1	unnamed protein product [Mus musculus]	121	56033	3	3	3	3	151	1	0	1	500.792	999.5694	2	999.5713	-0.0018	0	56.67	0.00016	R	VLSIGDGIAR	V					D:\20220111_DGIST_ParkSJ\6.raw
11	BAE27439.1	unnamed protein product [Mus musculus]	121	56033	3	3	3	3	285	1	0	1	513.8012	1025.5878	2	1025.5869	0.0009	0	32.78	0.013	K	AVDSLVPIGR	G					D:\20220111_DGIST_ParkSJ\6.raw
11	BAE27439.1	unnamed protein product [Mus musculus]	121	56033	3	3	3	3	357	1	0	1	374.2455	1119.7147	3	1119.7128	0.0019	1	31.69	0.0028	R	VGLKAPGIIPR	I					D:\20220111_DGIST_ParkSJ\6.raw
11	NP_031531.1	ATP synthase subunit alpha, mitochondrial precursor [Mus musculus]	121	59830	3	3	3	3	151	1	0	1	500.792	999.5694	2	999.5713	-0.0018	0	56.67	0.00016	R	VLSIGDGIAR	V					D:\20220111_DGIST_ParkSJ\6.raw
11	NP_031531.1	ATP synthase subunit alpha, mitochondrial precursor [Mus musculus]	121	59830	3	3	3	3	285	1	0	1	513.8012	1025.5878	2	1025.5869	0.0009	0	32.78	0.013	K	AVDSLVPIGR	G					D:\20220111_DGIST_ParkSJ\6.raw
11	NP_031531.1	ATP synthase subunit alpha, mitochondrial precursor [Mus musculus]	121	59830	3	3	3	3	357	1	0	1	374.2455	1119.7147	3	1119.7128	0.0019	1	31.69	0.0028	R	VGLKAPGIIPR	I					D:\20220111_DGIST_ParkSJ\6.raw
11	BAE34114.1	unnamed protein product, partial [Mus musculus]	121	32721	3	3	3	3	151	1	0	1	500.792	999.5694	2	999.5713	-0.0018	0	56.67	0.00016	R	VLSIGDGIAR	V					D:\20220111_DGIST_ParkSJ\6.raw
11	BAE34114.1	unnamed protein product, partial [Mus musculus]	121	32721	3	3	3	3	285	1	0	1	513.8012	1025.5878	2	1025.5869	0.0009	0	32.78	0.013	K	AVDSLVPIGR	G					D:\20220111_DGIST_ParkSJ\6.raw
11	BAE34114.1	unnamed protein product, partial [Mus musculus]	121	32721	3	3	3	3	357	1	0	1	374.2455	1119.7147	3	1119.7128	0.0019	1	31.69	0.0028	R	VGLKAPGIIPR	I					D:\20220111_DGIST_ParkSJ\6.raw
11	BAE37632.1	unnamed protein product [Mus musculus]	121	59844	3	3	3	3	151	1	0	1	500.792	999.5694	2	999.5713	-0.0018	0	56.67	0.00016	R	VLSIGDGIAR	V					D:\20220111_DGIST_ParkSJ\6.raw
11	BAE37632.1	unnamed protein product [Mus musculus]	121	59844	3	3	3	3	285	1	0	1	513.8012	1025.5878	2	1025.5869	0.0009	0	32.78	0.013	K	AVDSLVPIGR	G					D:\20220111_DGIST_ParkSJ\6.raw
11	BAE37632.1	unnamed protein product [Mus musculus]	121	59844	3	3	3	3	357	1	0	1	374.2455	1119.7147	3	1119.7128	0.0019	1	31.69	0.0028	R	VGLKAPGIIPR	I					D:\20220111_DGIST_ParkSJ\6.raw
11	BAE40158.1	unnamed protein product [Mus musculus]	121	59860	3	3	3	3	151	1	0	1	500.792	999.5694	2	999.5713	-0.0018	0	56.67	0.00016	R	VLSIGDGIAR	V					D:\20220111_DGIST_ParkSJ\6.raw
11	BAE40158.1	unnamed protein product [Mus musculus]	121	59860	3	3	3	3	285	1	0	1	513.8012	1025.5878	2	1025.5869	0.0009	0	32.78	0.013	K	AVDSLVPIGR	G					D:\20220111_DGIST_ParkSJ\6.raw
11	BAE40158.1	unnamed protein product [Mus musculus]	121	59860	3	3	3	3	357	1	0	1	374.2455	1119.7147	3	1119.7128	0.0019	1	31.69	0.0028	R	VGLKAPGIIPR	I					D:\20220111_DGIST_ParkSJ\6.raw
11	BAE40868.1	unnamed protein product [Mus musculus]	121	59827	3	3	3	3	151	1	0	1	500.792	999.5694	2	999.5713	-0.0018	0	56.67	0.00016	R	VLSIGDGIAR	V					D:\20220111_DGIST_ParkSJ\6.raw
11	BAE40868.1	unnamed protein product [Mus musculus]	121	59827	3	3	3	3	285	1	0	1	513.8012	1025.5878	2	1025.5869	0.0009	0	32.78	0.013	K	AVDSLVPIGR	G					D:\20220111_DGIST_ParkSJ\6.raw
11	BAE40868.1	unnamed protein product [Mus musculus]	121	59827	3	3	3	3	357	1	0	1	374.2455	1119.7147	3	1119.7128	0.0019	1	31.69	0.0028	R	VGLKAPGIIPR	I					D:\20220111_DGIST_ParkSJ\6.raw
12	AAH04005.1	Eukaryotic translation elongation factor 1 alpha 1 [Mus musculus]	112	50482	3	3	2	2	105	1	1	1	457.7867	913.5588	2	913.5597	-0.0008	0	31.78	0.026	R	QTVAVGVIK	A					D:\20220111_DGIST_ParkSJ\6.raw
12	AAH04005.1	Eukaryotic translation elongation factor 1 alpha 1 [Mus musculus]	112	50482	3	3	2	2	282	1	1	1	513.309	1024.6034	2	1024.603	0.0005	0	80.23	1.30E-07	K	IGGIGTVPVGR	V					D:\20220111_DGIST_ParkSJ\6.raw
12	AAH04005.1	Eukaryotic translation elongation factor 1 alpha 1 [Mus musculus]	112	50482	3	3	2	2	283	1	1	1	513.3092	1024.6038	2	1024.603	0.0009	0	59.28	1.60E-05	K	IGGIGTVPVGR	V					D:\20220111_DGIST_ParkSJ\6.raw
12	BAE21802.1	unnamed protein product [Mus musculus]	112	50376	3	3	2	2	105	1	0	1	457.7867	913.5588	2	913.5597	-0.0008	0	31.78	0.026	R	QTVAVGVIK	A					D:\20220111_DGIST_ParkSJ\6.raw
12	BAE21802.1	unnamed protein product [Mus musculus]	112	50376	3	3	2	2	282	1	0	1	513.309	1024.6034	2	1024.603	0.0005	0	80.23	1.30E-07	K	IGGIGTVPVGR	V					D:\20220111_DGIST_ParkSJ\6.raw
12	BAE21802.1	unnamed protein product [Mus musculus]	112	50376	3	3	2	2	283	1	0	1	513.3092	1024.6038	2	1024.603	0.0009	0	59.28	1.60E-05	K	IGGIGTVPVGR	V					D:\20220111_DGIST_ParkSJ\6.raw
12	BAC28085.1	unnamed protein product [Mus musculus]	112	50366	3	3	2	2	105	1	0	1	457.7867	913.5588	2	913.5597	-0.0008	0	31.78	0.026	R	QTVAVGVIK	A					D:\20220111_DGIST_ParkSJ\6.raw
12	BAC28085.1	unnamed protein product [Mus musculus]	112	50366	3	3	2	2	282	1	0	1	513.309	1024.6034	2	1024.603	0.0005	0	80.23	1.30E-07	K	IGGIGTVPVGR	V					D:\20220111_DGIST_ParkSJ\6.raw
12	BAC28085.1	unnamed protein product [Mus musculus]	112	50366	3	3	2	2	283	1	0	1	513.3092	1024.6038	2	1024.603	0.0009	0	59.28	1.60E-05	K	IGGIGTVPVGR	V					D:\20220111_DGIST_ParkSJ\6.raw
12	BAE30434.1	unnamed protein product [Mus musculus]	112	50423	3	3	2	2	105	1	0	1	457.7867	913.5588	2	913.5597	-0.0008	0	31.78	0.026	R	QTVAVGVIK	A					D:\20220111_DGIST_ParkSJ\6.raw
12	BAE30434.1	unnamed protein product [Mus musculus]	112	50423	3	3	2	2	282	1	0	1	513.309	1024.6034	2	1024.603	0.0005	0	80.23	1.30E-07	K	IGGIGTVPVGR	V					D:\20220111_DGIST_ParkSJ\6.raw
12	BAE30434.1	unnamed protein product [Mus musculus]	112	50423	3	3	2	2	283	1	0	1	513.3092	1024.6038	2	1024.603	0.0009	0	59.28	1.60E-05	K	IGGIGTVPVGR	V					D:\20220111_DGIST_ParkSJ\6.raw
12	NP_031932.1	elongation factor 1-alpha 2 [Mus musculus]	112	50764	3	3	2	2	105	1	0	1	457.7867	913.5588	2	913.5597	-0.0008	0	31.78	0.026	R	QTVAVGVIK	N					D:\20220111_DGIST_ParkSJ\6.raw
12	NP_031932.1	elongation factor 1-alpha 2 [Mus musculus]	112	50764	3	3	2	2	282	1	0	1	513.309	1024.6034	2	1024.603	0.0005	0	80.23	1.30E-07	K	IGGIGTVPVGR	V					D:\20220111_DGIST_ParkSJ\6.raw
12	NP_031932.1	elongation factor 1-alpha 2 [Mus musculus]	112	50764	3	3	2	2	283	1	0	1	513.3092	1024.6038	2	1024.603	0.0009	0	59.28	1.60E-05	K	IGGIGTVPVGR	V					D:\20220111_DGIST_ParkSJ\6.raw
12	CAA31957.1	unnamed protein product [Mus musculus]	112	50360	3	3	2	2	105	1	0	1	457.7867	913.5588	2	913.5597	-0.0008	0	31.78	0.026	R	QTVAVGVIK	A					D:\20220111_DGIST_ParkSJ\6.raw
12	CAA31957.1	unnamed protein product [Mus musculus]	112	50360	3	3	2	2	282	1	0	1	513.309	1024.6034	2	1024.603	0.0005	0	80.23	1.30E-07	K	IGGIGTVPVGR	V					D:\20220111_DGIST_ParkSJ\6.raw
12	CAA31957.1	unnamed protein product [Mus musculus]	112	50360	3	3	2	2	283	1	0	1	513.3092	1024.6038	2	1024.603	0.0009	0	59.28	1.60E-05	K	IGGIGTVPVGR	V					D:\20220111_DGIST_ParkSJ\6.raw
12	BAC36446.1	unnamed protein product [Mus musculus]	112	50428	3	3	2	2	105	1	0	1	457.7867	913.5588	2	913.5597	-0.0008	0	31.78	0.026	R	QTVAVGVIK	A					D:\20220111_DGIST_ParkSJ\6.raw
12	BAC36446.1	unnamed protein product [Mus musculus]	112	50428	3	3	2	2	282	1	0	1	513.309	1024.6034	2	1024.603	0.0005	0	80.23	1.30E-07	K	IGGIGTVPVGR	V					D:\20220111_DGIST_ParkSJ\6.raw
12	BAC36446.1	unnamed protein product [Mus musculus]	112	50428	3	3	2	2	283	1	0	1	513.3092	1024.6038	2	1024.603	0.0009	0	59.28	1.60E-05	K	IGGIGTVPVGR	V					D:\20220111_DGIST_ParkSJ\6.raw
12	BAE39863.1	unnamed protein product [Mus musculus]	112	50414	3	3	2	2	105	1	0	1	457.7867	913.5588	2	913.5597	-0.0008	0	31.78	0.026	R	QTVAVGVIK	A					D:\20220111_DGIST_ParkSJ\6.raw
12	BAE39863.1	unnamed protein product [Mus musculus]	112	50414	3	3	2	2	282	1	0	1	513.309	1024.6034	2	1024.603	0.0005	0	80.23	1.30E-07	K	IGGIGTVPVGR	V					D:\20220111_DGIST_ParkSJ\6.raw
12	BAE39863.1	unnamed protein product [Mus musculus]	112	50414	3	3	2	2	283	1	0	1	513.3092	1024.6038	2	1024.603	0.0009	0	59.28	1.60E-05	K	IGGIGTVPVGR	V					D:\20220111_DGIST_ParkSJ\6.raw
12	AAA50406.1	elongation factor Tu [Mus musculus]	112	50474	3	3	2	2	105	1	0	1	457.7867	913.5588	2	913.5597	-0.0008	0	31.78	0.026	R	QTVAVGVIK	A					D:\20220111_DGIST_ParkSJ\6.raw
12	AAA50406.1	elongation factor Tu [Mus musculus]	112	50474	3	3	2	2	282	1	0	1	513.309	1024.6034	2	1024.603	0.0005	0	80.23	1.30E-07	K	IGGIGTVPVGR	V					D:\20220111_DGIST_ParkSJ\6.raw
12	AAA50406.1	elongation factor Tu [Mus musculus]	112	50474	3	3	2	2	283	1	0	1	513.3092	1024.6038	2	1024.603	0.0009	0	59.28	1.60E-05	K	IGGIGTVPVGR	V					D:\20220111_DGIST_ParkSJ\6.raw
12	WP_087674308.1	translation elongation factor EF-1 subunit alpha [Pseudomonas syringae]	112	50424	3	3	2	2	105	1	0	1	457.7867	913.5588	2	913.5597	-0.0008	0	31.78	0.026	R	QTVAVGVIK	A					D:\20220111_DGIST_ParkSJ\6.raw
12	WP_087674308.1	translation elongation factor EF-1 subunit alpha [Pseudomonas syringae]	112	50424	3	3	2	2	282	1	0	1	513.309	1024.6034	2	1024.603	0.0005	0	80.23	1.30E-07	K	IGGIGTVPVGR	V					D:\20220111_DGIST_ParkSJ\6.raw
12	WP_087674308.1	translation elongation factor EF-1 subunit alpha [Pseudomonas syringae]	112	50424	3	3	2	2	283	1	0	1	513.3092	1024.6038	2	1024.603	0.0009	0	59.28	1.60E-05	K	IGGIGTVPVGR	V					D:\20220111_DGIST_ParkSJ\6.raw
13	BAC36494.1	unnamed protein product [Mus musculus]	112	57344	2	2	2	2	98	1	1	1	450.2865	898.5584	2	898.56	-0.0015	0	40.69	0.0026	K	TLGILGLGR	I					D:\20220111_DGIST_ParkSJ\6.raw
13	BAC36494.1	unnamed protein product [Mus musculus]	112	57344	2	2	2	2	344	1	1	1	550.3091	1098.6036	2	1098.6033	0.0003	0	71.25	5.40E-06	R	GGIVDEGALLR	A					D:\20220111_DGIST_ParkSJ\6.raw
13	NP_058662.2	D-3-phosphoglycerate dehydrogenase [Mus musculus]	112	57347	2	2	2	2	98	1	0	1	450.2865	898.5584	2	898.56	-0.0015	0	40.69	0.0026	K	TLGILGLGR	I					D:\20220111_DGIST_ParkSJ\6.raw
13	NP_058662.2	D-3-phosphoglycerate dehydrogenase [Mus musculus]	112	57347	2	2	2	2	344	1	0	1	550.3091	1098.6036	2	1098.6033	0.0003	0	71.25	5.40E-06	R	GGIVDEGALLR	A					D:\20220111_DGIST_ParkSJ\6.raw
13	AAB67986.1	A10, partial [Mus musculus]	112	51986	2	2	2	2	98	1	0	1	450.2865	898.5584	2	898.56	-0.0015	0	40.69	0.0026	K	TLGILGLGR	I					D:\20220111_DGIST_ParkSJ\6.raw
13	AAB67986.1	A10, partial [Mus musculus]	112	51986	2	2	2	2	344	1	0	1	550.3091	1098.6036	2	1098.6033	0.0003	0	71.25	5.40E-06	R	GGIVDEGALLR	A					D:\20220111_DGIST_ParkSJ\6.raw
14	AAH18545.1	Hspd1 protein [Mus musculus]	109	27112	2	2	2	2	128	1	1	1	480.7593	959.504	2	959.5036	0.0004	0	72	5.40E-06	R	VTDALNATR	A					D:\20220111_DGIST_ParkSJ\6.raw
14	AAH18545.1	Hspd1 protein [Mus musculus]	109	27112	2	2	2	2	593	1	1	1	549.6389	1645.8949	3	1645.8961	-0.0012	1	36.98	0.012	K	VGEVIVTKDDAMLLK	G	Oxidation (M)	0.000000000001000.0			D:\20220111_DGIST_ParkSJ\6.raw
14	EDL32336.1	mCG116284, partial [Mus musculus]	109	49653	2	2	2	2	128	1	0	1	480.7593	959.504	2	959.5036	0.0004	0	72	5.40E-06	R	VTDALNATR	A					D:\20220111_DGIST_ParkSJ\6.raw
14	EDL32336.1	mCG116284, partial [Mus musculus]	109	49653	2	2	2	2	593	1	0	1	549.6389	1645.8949	3	1645.8961	-0.0012	1	36.98	0.012	K	VGEVIVTKDDAMLLK	G	Oxidation (M)	0.000000000001000.0			D:\20220111_DGIST_ParkSJ\6.raw
14	NP_034607.3	60 kDa heat shock protein, mitochondrial [Mus musculus]	109	61088	2	2	2	2	128	1	0	1	480.7593	959.504	2	959.5036	0.0004	0	72	5.40E-06	R	VTDALNATR	A					D:\20220111_DGIST_ParkSJ\6.raw
14	NP_034607.3	60 kDa heat shock protein, mitochondrial [Mus musculus]	109	61088	2	2	2	2	593	1	0	1	549.6389	1645.8949	3	1645.8961	-0.0012	1	36.98	0.012	K	VGEVIVTKDDAMLLK	G	Oxidation (M)	0.000000000001000.0			D:\20220111_DGIST_ParkSJ\6.raw
14	CAA37653.1	unnamed protein product, partial [Mus musculus]	109	59004	2	2	2	2	128	1	0	1	480.7593	959.504	2	959.5036	0.0004	0	72	5.40E-06	R	VTDALNATR	A					D:\20220111_DGIST_ParkSJ\6.raw
14	CAA37653.1	unnamed protein product, partial [Mus musculus]	109	59004	2	2	2	2	593	1	0	1	549.6389	1645.8949	3	1645.8961	-0.0012	1	36.98	0.012	K	VGEVIVTKDDAMLLK	G	Oxidation (M)	0.000000000001000.0			D:\20220111_DGIST_ParkSJ\6.raw
14	CAA38762.1	heat shock protein 65 [Mus musculus]	109	61074	2	2	2	2	128	1	0	1	480.7593	959.504	2	959.5036	0.0004	0	72	5.40E-06	R	VTDALNATR	A					D:\20220111_DGIST_ParkSJ\6.raw
14	CAA38762.1	heat shock protein 65 [Mus musculus]	109	61074	2	2	2	2	593	1	0	1	549.6389	1645.8949	3	1645.8961	-0.0012	1	36.98	0.012	K	VGEVIVTKDDAMLLK	G	Oxidation (M)	0.000000000001000.0			D:\20220111_DGIST_ParkSJ\6.raw
14	BAC40607.1	unnamed protein product [Mus musculus]	109	61089	2	2	2	2	128	1	0	1	480.7593	959.504	2	959.5036	0.0004	0	72	5.40E-06	R	VTDALNATR	A					D:\20220111_DGIST_ParkSJ\6.raw
14	BAC40607.1	unnamed protein product [Mus musculus]	109	61089	2	2	2	2	593	1	0	1	549.6389	1645.8949	3	1645.8961	-0.0012	1	36.98	0.012	K	VGEVIVTKDDAMLLK	G	Oxidation (M)	0.000000000001000.0			D:\20220111_DGIST_ParkSJ\6.raw
15	EDL16390.1	ribosomal protein S3, isoform CRA_e [Mus musculus]	104	26776	3	3	3	3	338	1	1	1	546.7876	1091.5606	2	1091.5611	-0.0004	0	40.36	0.0078	K	AELNEFLTR	E					D:\20220111_DGIST_ParkSJ\6.raw
15	EDL16390.1	ribosomal protein S3, isoform CRA_e [Mus musculus]	104	26776	3	3	3	3	470	1	1	1	438.2735	1311.7987	3	1311.7986	0	2	28.32	0.033	R	IRELTAVVQKR	F					D:\20220111_DGIST_ParkSJ\6.raw
15	EDL16390.1	ribosomal protein S3, isoform CRA_e [Mus musculus]	104	26776	3	3	3	3	525	1	1	1	735.8895	1469.7644	2	1469.7613	0.0031	0	37.39	0.011	K	DEILPTTPISEQK	G					D:\20220111_DGIST_ParkSJ\6.raw
15	EDL16393.1	ribosomal protein S3, isoform CRA_h [Mus musculus]	104	24661	3	3	3	3	338	1	0	1	546.7876	1091.5606	2	1091.5611	-0.0004	0	40.36	0.0078	K	AELNEFLTR	E					D:\20220111_DGIST_ParkSJ\6.raw
15	EDL16393.1	ribosomal protein S3, isoform CRA_h [Mus musculus]	104	24661	3	3	3	3	470	1	0	1	438.2735	1311.7987	3	1311.7986	0	2	28.32	0.033	R	IRELTAVVQKR	F					D:\20220111_DGIST_ParkSJ\6.raw
15	EDL16393.1	ribosomal protein S3, isoform CRA_h [Mus musculus]	104	24661	3	3	3	3	525	1	0	1	735.8895	1469.7644	2	1469.7613	0.0031	0	37.39	0.011	K	DEILPTTPISEQK	G					D:\20220111_DGIST_ParkSJ\6.raw
15	BAB28159.1	unnamed protein product [Mus musculus]	104	26756	3	3	3	3	338	1	0	1	546.7876	1091.5606	2	1091.5611	-0.0004	0	40.36	0.0078	K	AELNEFLTR	E					D:\20220111_DGIST_ParkSJ\6.raw
15	BAB28159.1	unnamed protein product [Mus musculus]	104	26756	3	3	3	3	470	1	0	1	438.2735	1311.7987	3	1311.7986	0	2	28.32	0.033	R	IRELTAVVQKR	F					D:\20220111_DGIST_ParkSJ\6.raw
15	BAB28159.1	unnamed protein product [Mus musculus]	104	26756	3	3	3	3	525	1	0	1	735.8895	1469.7644	2	1469.7613	0.0031	0	37.39	0.011	K	DEILPTTPISEQK	G					D:\20220111_DGIST_ParkSJ\6.raw
15	WP_087674316.1	30S ribosomal protein S3 [Pseudomonas syringae]	104	26828	3	3	3	3	338	1	0	1	546.7876	1091.5606	2	1091.5611	-0.0004	0	40.36	0.0078	K	AELNEFLTR	E					D:\20220111_DGIST_ParkSJ\6.raw
15	WP_087674316.1	30S ribosomal protein S3 [Pseudomonas syringae]	104	26828	3	3	3	3	470	1	0	1	438.2735	1311.7987	3	1311.7986	0	2	28.32	0.033	R	IRELTAVVQKR	F					D:\20220111_DGIST_ParkSJ\6.raw
15	WP_087674316.1	30S ribosomal protein S3 [Pseudomonas syringae]	104	26828	3	3	3	3	525	1	0	1	735.8895	1469.7644	2	1469.7613	0.0031	0	37.39	0.011	K	DEILPTTPISEQK	G					D:\20220111_DGIST_ParkSJ\6.raw
16	EDL02979.1	mCG115729 [Mus musculus]	81	33107	2	2	2	2	104	1	1	1	456.7785	911.5424	2	911.544	-0.0016	0	43.97	0.0008	R	LLVVTDPR	A					D:\20220111_DGIST_ParkSJ\6.raw
16	EDL02979.1	mCG115729 [Mus musculus]	81	33107	2	2	2	2	420	1	1	1	602.3286	1202.6426	2	1202.6408	0.0019	0	37.13	0.017	K	FAAATGATPIAGR	F					D:\20220111_DGIST_ParkSJ\6.raw
16	EDL11947.1	mCG2650 [Mus musculus]	81	32932	2	2	2	2	104	1	0	1	456.7785	911.5424	2	911.544	-0.0016	0	43.97	0.0008	R	LLVVTDPR	A					D:\20220111_DGIST_ParkSJ\6.raw
16	EDL11947.1	mCG2650 [Mus musculus]	81	32932	2	2	2	2	420	1	0	1	602.3286	1202.6426	2	1202.6408	0.0019	0	37.13	0.017	K	FAAATGATPIAGR	F					D:\20220111_DGIST_ParkSJ\6.raw
16	EDL23746.1	mCG68071 [Mus musculus]	81	32925	2	2	2	2	104	1	0	1	456.7785	911.5424	2	911.544	-0.0016	0	43.97	0.0008	R	LLVVTDPR	A					D:\20220111_DGIST_ParkSJ\6.raw
16	EDL23746.1	mCG68071 [Mus musculus]	81	32925	2	2	2	2	420	1	0	1	602.3286	1202.6426	2	1202.6408	0.0019	0	37.13	0.017	K	FAAATGATPIAGR	F					D:\20220111_DGIST_ParkSJ\6.raw
16	BAB27355.1	unnamed protein product [Mus musculus]	81	32954	2	2	2	2	104	1	0	1	456.7785	911.5424	2	911.544	-0.0016	0	43.97	0.0008	R	LLVVTDPR	A					D:\20220111_DGIST_ParkSJ\6.raw
16	BAB27355.1	unnamed protein product [Mus musculus]	81	32954	2	2	2	2	420	1	0	1	602.3286	1202.6426	2	1202.6408	0.0019	0	37.13	0.017	K	FAAATGATPIAGR	F					D:\20220111_DGIST_ParkSJ\6.raw
16	BAC35952.1	unnamed protein product, partial [Mus musculus]	81	11042	2	2	2	2	104	1	0	1	456.7785	911.5424	2	911.544	-0.0016	0	43.97	0.0008	R	LLVVTDPR	A					D:\20220111_DGIST_ParkSJ\6.raw
16	BAC35952.1	unnamed protein product, partial [Mus musculus]	81	11042	2	2	2	2	420	1	0	1	602.3286	1202.6426	2	1202.6408	0.0019	0	37.13	0.017	K	FAAATGATPIAGR	F					D:\20220111_DGIST_ParkSJ\6.raw
16	BAC38701.1	unnamed protein product [Mus musculus]	81	33008	2	2	2	2	104	1	0	1	456.7785	911.5424	2	911.544	-0.0016	0	43.97	0.0008	R	LLVVTDPR	A					D:\20220111_DGIST_ParkSJ\6.raw
16	BAC38701.1	unnamed protein product [Mus musculus]	81	33008	2	2	2	2	420	1	0	1	602.3286	1202.6426	2	1202.6408	0.0019	0	37.13	0.017	K	FAAATGATPIAGR	F					D:\20220111_DGIST_ParkSJ\6.raw
16	AAA39413.1	laminin receptor [Mus musculus]	81	32812	2	2	2	2	104	1	0	1	456.7785	911.5424	2	911.544	-0.0016	0	43.97	0.0008	R	LLVVTDPR	A					D:\20220111_DGIST_ParkSJ\6.raw
16	AAA39413.1	laminin receptor [Mus musculus]	81	32812	2	2	2	2	420	1	0	1	602.3286	1202.6426	2	1202.6408	0.0019	0	37.13	0.017	K	FAAATGATPIAGR	F					D:\20220111_DGIST_ParkSJ\6.raw
16	ACB59248.1	laminin receptor, partial [Mus musculus]	81	32944	2	2	2	2	104	1	0	1	456.7785	911.5424	2	911.544	-0.0016	0	43.97	0.0008	R	LLVVTDPR	A					D:\20220111_DGIST_ParkSJ\6.raw
16	ACB59248.1	laminin receptor, partial [Mus musculus]	81	32944	2	2	2	2	420	1	0	1	602.3286	1202.6426	2	1202.6408	0.0019	0	37.13	0.017	K	FAAATGATPIAGR	F					D:\20220111_DGIST_ParkSJ\6.raw
16	AAH92041.1	Ribosomal protein SA [Mus musculus]	81	32935	2	2	2	2	104	1	0	1	456.7785	911.5424	2	911.544	-0.0016	0	43.97	0.0008	R	LLVVTDPR	A					D:\20220111_DGIST_ParkSJ\6.raw
16	AAH92041.1	Ribosomal protein SA [Mus musculus]	81	32935	2	2	2	2	420	1	0	1	602.3286	1202.6426	2	1202.6408	0.0019	0	37.13	0.017	K	FAAATGATPIAGR	F					D:\20220111_DGIST_ParkSJ\6.raw
16	WP_108997866.1	30S ribosomal protein S2 [Escherichia coli]	81	32931	2	2	2	2	104	1	0	1	456.7785	911.5424	2	911.544	-0.0016	0	43.97	0.0008	R	LLVVTDPR	A					D:\20220111_DGIST_ParkSJ\6.raw
16	WP_108997866.1	30S ribosomal protein S2 [Escherichia coli]	81	32931	2	2	2	2	420	1	0	1	602.3286	1202.6426	2	1202.6408	0.0019	0	37.13	0.017	K	FAAATGATPIAGR	F					D:\20220111_DGIST_ParkSJ\6.raw
17	BAE26016.1	unnamed protein product [Mus musculus]	79	36102	2	2	2	2	38	1	1	1	406.2103	810.406	2	810.4058	0.0002	0	31.48	0.017	K	LTGMAFR	V	Oxidation (M)	0.0001000.0			D:\20220111_DGIST_ParkSJ\6.raw
17	BAE26016.1	unnamed protein product [Mus musculus]	79	36102	2	2	2	2	495	1	1	1	685.3759	1368.7372	2	1368.7361	0.0011	0	47.73	0.0011	R	GAAQNIIPASTGAAK	A					D:\20220111_DGIST_ParkSJ\6.raw
17	BAE35822.1	unnamed protein product, partial [Mus musculus]	79	15639	2	2	2	2	38	1	0	1	406.2103	810.406	2	810.4058	0.0002	0	31.48	0.017	K	LTGMAFR	V	Oxidation (M)	0.0001000.0			D:\20220111_DGIST_ParkSJ\6.raw
17	BAE35822.1	unnamed protein product, partial [Mus musculus]	79	15639	2	2	2	2	495	1	0	1	685.3759	1368.7372	2	1368.7361	0.0011	0	47.73	0.0011	R	GAAQNIIPASTGAAK	A					D:\20220111_DGIST_ParkSJ\6.raw
17	BAE35989.1	unnamed protein product [Mus musculus]	79	36044	2	2	2	2	38	1	0	1	406.2103	810.406	2	810.4058	0.0002	0	31.48	0.017	K	LTGMAFR	V	Oxidation (M)	0.0001000.0			D:\20220111_DGIST_ParkSJ\6.raw
17	BAE35989.1	unnamed protein product [Mus musculus]	79	36044	2	2	2	2	495	1	0	1	685.3759	1368.7372	2	1368.7361	0.0011	0	47.73	0.0011	R	GAAQNIIPASTGAAK	A					D:\20220111_DGIST_ParkSJ\6.raw
17	BAE40174.1	unnamed protein product [Mus musculus]	79	36074	2	2	2	2	38	1	0	1	406.2103	810.406	2	810.4058	0.0002	0	31.48	0.017	K	LTGMAFR	V	Oxidation (M)	0.0001000.0			D:\20220111_DGIST_ParkSJ\6.raw
17	BAE40174.1	unnamed protein product [Mus musculus]	79	36074	2	2	2	2	495	1	0	1	685.3759	1368.7372	2	1368.7361	0.0011	0	47.73	0.0011	R	GAAQNIIPASTGAAK	A					D:\20220111_DGIST_ParkSJ\6.raw
17	ABD77187.1	glyceraldehyde-3-phosphate dehydrogenase, partial [Mus musculus]	79	24306	2	2	2	2	38	1	0	1	406.2103	810.406	2	810.4058	0.0002	0	31.48	0.017	K	LTGMAFR	V	Oxidation (M)	0.0001000.0			D:\20220111_DGIST_ParkSJ\6.raw
17	ABD77187.1	glyceraldehyde-3-phosphate dehydrogenase, partial [Mus musculus]	79	24306	2	2	2	2	495	1	0	1	685.3759	1368.7372	2	1368.7361	0.0011	0	47.73	0.0011	R	GAAQNIIPASTGAAK	A					D:\20220111_DGIST_ParkSJ\6.raw
17	AAH85315.1	Glyceraldehyde-3-phosphate dehydrogenase [Mus musculus]	79	36093	2	2	2	2	38	1	0	1	406.2103	810.406	2	810.4058	0.0002	0	31.48	0.017	K	LTGMAFR	V	Oxidation (M)	0.0001000.0			D:\20220111_DGIST_ParkSJ\6.raw
17	AAH85315.1	Glyceraldehyde-3-phosphate dehydrogenase [Mus musculus]	79	36093	2	2	2	2	495	1	0	1	685.3759	1368.7372	2	1368.7361	0.0011	0	47.73	0.0011	R	GAAQNIIPASTGAAK	A					D:\20220111_DGIST_ParkSJ\6.raw
17	AAH92267.1	Glyceraldehyde-3-phosphate dehydrogenase [Mus musculus]	79	36100	2	2	2	2	38	1	0	1	406.2103	810.406	2	810.4058	0.0002	0	31.48	0.017	K	LTGMAFR	V	Oxidation (M)	0.0001000.0			D:\20220111_DGIST_ParkSJ\6.raw
17	AAH92267.1	Glyceraldehyde-3-phosphate dehydrogenase [Mus musculus]	79	36100	2	2	2	2	495	1	0	1	685.3759	1368.7372	2	1368.7361	0.0011	0	47.73	0.0011	R	GAAQNIIPASTGAAK	A					D:\20220111_DGIST_ParkSJ\6.raw
17	NP_001276655.1	glyceraldehyde-3-phosphate dehydrogenase isoform 1 [Mus musculus]	79	38914	2	2	2	2	38	1	0	1	406.2103	810.406	2	810.4058	0.0002	0	31.48	0.017	K	LTGMAFR	V	Oxidation (M)	0.0001000.0			D:\20220111_DGIST_ParkSJ\6.raw
17	NP_001276655.1	glyceraldehyde-3-phosphate dehydrogenase isoform 1 [Mus musculus]	79	38914	2	2	2	2	495	1	0	1	685.3759	1368.7372	2	1368.7361	0.0011	0	47.73	0.0011	R	GAAQNIIPASTGAAK	A					D:\20220111_DGIST_ParkSJ\6.raw
17	XP_017176874.1	PREDICTED: glyceraldehyde-3-phosphate dehydrogenase isoform X1 [Mus musculus]	79	39807	2	2	2	2	38	1	0	1	406.2103	810.406	2	810.4058	0.0002	0	31.48	0.017	K	LTGMAFR	V	Oxidation (M)	0.0001000.0			D:\20220111_DGIST_ParkSJ\6.raw
17	XP_017176874.1	PREDICTED: glyceraldehyde-3-phosphate dehydrogenase isoform X1 [Mus musculus]	79	39807	2	2	2	2	495	1	0	1	685.3759	1368.7372	2	1368.7361	0.0011	0	47.73	0.0011	R	GAAQNIIPASTGAAK	A					D:\20220111_DGIST_ParkSJ\6.raw
17	WP_108997883.1	type I glyceraldehyde-3-phosphate dehydrogenase [Escherichia coli]	79	36072	2	2	2	2	38	1	0	1	406.2103	810.406	2	810.4058	0.0002	0	31.48	0.017	K	LTGMAFR	V	Oxidation (M)	0.0001000.0			D:\20220111_DGIST_ParkSJ\6.raw
17	WP_108997883.1	type I glyceraldehyde-3-phosphate dehydrogenase [Escherichia coli]	79	36072	2	2	2	2	495	1	0	1	685.3759	1368.7372	2	1368.7361	0.0011	0	47.73	0.0011	R	GAAQNIIPASTGAAK	A					D:\20220111_DGIST_ParkSJ\6.raw
18	Q6IFZ9.1	RecName: Full=Keratin, type II cytoskeletal 74; AltName: Full=Keratin-74; Short=K74; AltName: Full=Type-II keratin Kb37	72	55340	1	1	1	1	527	1	1	1	738.397	1474.7794	2	1474.778	0.0015	0	71.76	5.50E-06	R	FLEQQNQVLQTK	W					D:\20220111_DGIST_ParkSJ\6.raw
18	EDL04028.1	mCG17589, isoform CRA_b [Mus musculus]	72	43771	1	1	1	1	527	1	0	1	738.397	1474.7794	2	1474.778	0.0015	0	71.76	5.50E-06	R	FLEQQNQVLQTK	W					D:\20220111_DGIST_ParkSJ\6.raw
18	AAI07397.1	Keratin 77 [Mus musculus]	72	61322	1	1	1	1	527	1	0	1	738.397	1474.7794	2	1474.778	0.0015	0	71.76	5.50E-06	R	FLEQQNQVLQTK	W					D:\20220111_DGIST_ParkSJ\6.raw
18	BAB31776.1	unnamed protein product [Mus musculus]	72	66099	1	1	1	1	527	1	0	1	738.397	1474.7794	2	1474.778	0.0015	0	71.76	5.50E-06	R	FLEQQNQVLQTK	W					D:\20220111_DGIST_ParkSJ\6.raw
18	NP_032499.2	keratin, type II cytoskeletal 1 [Mus musculus]	72	66079	1	1	1	1	527	1	0	1	738.397	1474.7794	2	1474.778	0.0015	0	71.76	5.50E-06	R	FLEQQNQVLQTK	W					D:\20220111_DGIST_ParkSJ\6.raw
18	NP_064340.1	keratin, type II cytoskeletal 71 [Mus musculus]	72	57860	1	1	1	1	527	1	0	1	738.397	1474.7794	2	1474.778	0.0015	0	71.76	5.50E-06	R	FLEQQNQVLQTK	W					D:\20220111_DGIST_ParkSJ\6.raw
18	BAC79439.1	type II keratin [Mus musculus]	72	57904	1	1	1	1	527	1	0	1	738.397	1474.7794	2	1474.778	0.0015	0	71.76	5.50E-06	R	FLEQQNQVLQTK	W					D:\20220111_DGIST_ParkSJ\6.raw
18	NP_997650.1	keratin, type II cytoskeletal 73 [Mus musculus]	72	59502	1	1	1	1	527	1	0	1	738.397	1474.7794	2	1474.778	0.0015	0	71.76	5.50E-06	R	FLEQQNQVLQTK	W					D:\20220111_DGIST_ParkSJ\6.raw
18	NP_001003667.1	keratin, type II cytoskeletal 1b [Mus musculus]	72	61379	1	1	1	1	527	1	0	1	738.397	1474.7794	2	1474.778	0.0015	0	71.76	5.50E-06	R	FLEQQNQVLQTK	W					D:\20220111_DGIST_ParkSJ\6.raw
18	XP_006521203.1	PREDICTED: keratin, type II cytoskeletal 1b isoform X1 [Mus musculus]	72	61417	1	1	1	1	527	1	0	1	738.397	1474.7794	2	1474.778	0.0015	0	71.76	5.50E-06	R	FLEQQNQVLQTK	W					D:\20220111_DGIST_ParkSJ\6.raw
19	EDL04152.1	mCG18413, isoform CRA_b, partial [Mus musculus]	69	51572	1	1	1	1	277	1	1	1	508.2937	1014.5728	2	1014.5709	0.0019	0	69.01	1.50E-05	K	DVNAAIATIK	T					D:\20220111_DGIST_ParkSJ\6.raw
19	AAH04790.1	Tuba1b protein, partial [Mus musculus]	69	39259	1	1	1	1	277	1	0	1	508.2937	1014.5728	2	1014.5709	0.0019	0	69.01	1.50E-05	K	DVNAAIATIK	T					D:\20220111_DGIST_ParkSJ\6.raw
19	BAB24538.1	unnamed protein product [Mus musculus]	69	44477	1	1	1	1	277	1	0	1	508.2937	1014.5728	2	1014.5709	0.0019	0	69.01	1.50E-05	K	DVNAAIATIK	T					D:\20220111_DGIST_ParkSJ\6.raw
19	BAB28608.1	unnamed protein product, partial [Mus musculus]	69	38845	1	1	1	1	277	1	0	1	508.2937	1014.5728	2	1014.5709	0.0019	0	69.01	1.50E-05	K	DVNAAIATIK	T					D:\20220111_DGIST_ParkSJ\6.raw
19	BAE29999.1	unnamed protein product [Mus musculus]	69	50788	1	1	1	1	277	1	0	1	508.2937	1014.5728	2	1014.5709	0.0019	0	69.01	1.50E-05	K	DVNAAIATIK	T					D:\20220111_DGIST_ParkSJ\6.raw
19	BAE30708.1	unnamed protein product [Mus musculus]	69	50732	1	1	1	1	277	1	0	1	508.2937	1014.5728	2	1014.5709	0.0019	0	69.01	1.50E-05	K	DVNAAIATIK	T					D:\20220111_DGIST_ParkSJ\6.raw
19	NP_033472.1	tubulin alpha-3 chain [Mus musculus]	69	50612	1	1	1	1	277	1	0	1	508.2937	1014.5728	2	1014.5709	0.0019	0	69.01	1.50E-05	K	DVNAAIATIK	T					D:\20220111_DGIST_ParkSJ\6.raw
19	NP_033474.1	tubulin alpha-1C chain [Mus musculus]	69	50562	1	1	1	1	277	1	0	1	508.2937	1014.5728	2	1014.5709	0.0019	0	69.01	1.50E-05	K	DVNAAIATIK	T					D:\20220111_DGIST_ParkSJ\6.raw
19	BAE34741.1	unnamed protein product [Mus musculus]	69	50792	1	1	1	1	277	1	0	1	508.2937	1014.5728	2	1014.5709	0.0019	0	69.01	1.50E-05	K	DVNAAIATIK	T					D:\20220111_DGIST_ParkSJ\6.raw
19	NP_035783.1	tubulin alpha-1A chain [Mus musculus]	69	50788	1	1	1	1	277	1	0	1	508.2937	1014.5728	2	1014.5709	0.0019	0	69.01	1.50E-05	K	DVNAAIATIK	T					D:\20220111_DGIST_ParkSJ\6.raw
19	NP_035784.1	tubulin alpha-1B chain [Mus musculus]	69	50804	1	1	1	1	277	1	0	1	508.2937	1014.5728	2	1014.5709	0.0019	0	69.01	1.50E-05	K	DVNAAIATIK	T					D:\20220111_DGIST_ParkSJ\6.raw
19	EDL36789.1	mCG125663, partial [Mus musculus]	69	44583	1	1	1	1	277	1	0	1	508.2937	1014.5728	2	1014.5709	0.0019	0	69.01	1.50E-05	K	DVNAAIATIK	T					D:\20220111_DGIST_ParkSJ\6.raw
19	BAE37745.1	unnamed protein product [Mus musculus]	69	50800	1	1	1	1	277	1	0	1	508.2937	1014.5728	2	1014.5709	0.0019	0	69.01	1.50E-05	K	DVNAAIATIK	T					D:\20220111_DGIST_ParkSJ\6.raw
19	BAE39705.1	unnamed protein product [Mus musculus]	69	50592	1	1	1	1	277	1	0	1	508.2937	1014.5728	2	1014.5709	0.0019	0	69.01	1.50E-05	K	DVNAAIATIK	T					D:\20220111_DGIST_ParkSJ\6.raw
19	AAA40506.1	alpha-tubulin, partial [Mus musculus]	69	22551	1	1	1	1	277	1	0	1	508.2937	1014.5728	2	1014.5709	0.0019	0	69.01	1.50E-05	K	DVNAAIATIK	T					D:\20220111_DGIST_ParkSJ\6.raw
19	AAA40507.1	alpha-tubulin, partial [Mus musculus]	69	39807	1	1	1	1	277	1	0	1	508.2937	1014.5728	2	1014.5709	0.0019	0	69.01	1.50E-05	K	DVNAAIATIK	T					D:\20220111_DGIST_ParkSJ\6.raw
19	BAE40598.1	unnamed protein product [Mus musculus]	69	50789	1	1	1	1	277	1	0	1	508.2937	1014.5728	2	1014.5709	0.0019	0	69.01	1.50E-05	K	DVNAAIATIK	T					D:\20220111_DGIST_ParkSJ\6.raw
19	AAH83344.1	Tubulin, alpha 1A [Mus musculus]	69	50804	1	1	1	1	277	1	0	1	508.2937	1014.5728	2	1014.5709	0.0019	0	69.01	1.50E-05	K	DVNAAIATIK	T					D:\20220111_DGIST_ParkSJ\6.raw
19	NP_001302639.1	tubulin alpha-1A chain [Sus scrofa]	69	50818	1	1	1	1	277	1	0	1	508.2937	1014.5728	2	1014.5709	0.0019	0	69.01	1.50E-05	K	DVNAAIATIK	T					D:\20220111_DGIST_ParkSJ\6.raw
19	XP_006520819.1	PREDICTED: tubulin alpha-1B chain isoform X1 [Mus musculus]	69	55692	1	1	1	1	277	1	0	1	508.2937	1014.5728	2	1014.5709	0.0019	0	69.01	1.50E-05	K	DVNAAIATIK	T					D:\20220111_DGIST_ParkSJ\6.raw
20	EDL14339.1	mCG13479, isoform CRA_a [Mus musculus]	68	31446	1	1	1	1	394	1	1	1	593.8439	1185.6732	2	1185.6717	0.0015	0	68.3	8.70E-06	R	IALTDNSLIAR	S					D:\20220111_DGIST_ParkSJ\6.raw
20	EDL14340.1	mCG13479, isoform CRA_b, partial [Mus musculus]	68	24629	1	1	1	1	394	1	0	1	593.8439	1185.6732	2	1185.6717	0.0015	0	68.3	8.70E-06	R	IALTDNSLIAR	S					D:\20220111_DGIST_ParkSJ\6.raw
20	BAE29978.1	unnamed protein product [Mus musculus]	68	31388	1	1	1	1	394	1	0	1	593.8439	1185.6732	2	1185.6717	0.0015	0	68.3	8.70E-06	R	IALTDNSLIAR	S					D:\20220111_DGIST_ParkSJ\6.raw
20	NP_035421.2	60S ribosomal protein L7 [Mus musculus]	68	31457	1	1	1	1	394	1	0	1	593.8439	1185.6732	2	1185.6717	0.0015	0	68.3	8.70E-06	R	IALTDNSLIAR	S					D:\20220111_DGIST_ParkSJ\6.raw
20	AAA40064.1	ribosomal protein [Mus musculus]	68	31576	1	1	1	1	394	1	0	1	593.8439	1185.6732	2	1185.6717	0.0015	0	68.3	8.70E-06	R	IALTDNSLIAR	S					D:\20220111_DGIST_ParkSJ\6.raw
20	AAA40069.1	ribosomal protein L7 [Mus musculus]	68	31429	1	1	1	1	394	1	0	1	593.8439	1185.6732	2	1185.6717	0.0015	0	68.3	8.70E-06	R	IALTDNSLIAR	S					D:\20220111_DGIST_ParkSJ\6.raw
20	AAA40070.1	ribosomal protein L7, partial [Mus musculus]	68	28448	1	1	1	1	394	1	0	1	593.8439	1185.6732	2	1185.6717	0.0015	0	68.3	8.70E-06	R	IALTDNSLIAR	S					D:\20220111_DGIST_ParkSJ\6.raw
20	CAA41028.1	ribosomal protein L7, partial [Mus musculus]	68	17781	1	1	1	1	394	1	0	1	593.8439	1185.6732	2	1185.6717	0.0015	0	68.3	8.70E-06	R	IALTDNSLIAR	S					D:\20220111_DGIST_ParkSJ\6.raw
20	AAH51261.1	Ribosomal protein L7 [Mus musculus]	68	31358	1	1	1	1	394	1	0	1	593.8439	1185.6732	2	1185.6717	0.0015	0	68.3	8.70E-06	R	IALTDNSLIAR	S					D:\20220111_DGIST_ParkSJ\6.raw
21	EDL29498.1	mCG22130, isoform CRA_d [Mus musculus]	62	31236	1	1	1	1	509	1	1	1	708.3827	1414.7508	2	1414.7416	0.0093	0	62.41	4.50E-05	R	ITSLEVENQNLR	G					D:\20220111_DGIST_ParkSJ\6.raw
21	P57776.3	RecName: Full=Elongation factor 1-delta; Short=EF-1-delta	62	31388	1	1	1	1	509	1	0	1	708.3827	1414.7508	2	1414.7416	0.0093	0	62.41	4.50E-05	R	ITSLEVENQNLR	G					D:\20220111_DGIST_ParkSJ\6.raw
21	NP_075729.2	elongation factor 1-delta isoform b [Mus musculus]	62	31387	1	1	1	1	509	1	0	1	708.3827	1414.7508	2	1414.7416	0.0093	0	62.41	4.50E-05	R	ITSLEVENQNLR	G					D:\20220111_DGIST_ParkSJ\6.raw
21	NP_083939.1	elongation factor 1-delta isoform a [Mus musculus]	62	73513	1	1	1	1	509	1	0	1	708.3827	1414.7508	2	1414.7416	0.0093	0	62.41	4.50E-05	R	ITSLEVENQNLR	G					D:\20220111_DGIST_ParkSJ\6.raw
21	NP_001272360.1	elongation factor 1-delta isoform c [Mus musculus]	62	28825	1	1	1	1	509	1	0	1	708.3827	1414.7508	2	1414.7416	0.0093	0	62.41	4.50E-05	R	ITSLEVENQNLR	G					D:\20220111_DGIST_ParkSJ\6.raw
21	NP_001272363.1	elongation factor 1-delta isoform d [Mus musculus]	62	30730	1	1	1	1	509	1	0	1	708.3827	1414.7508	2	1414.7416	0.0093	0	62.41	4.50E-05	R	ITSLEVENQNLR	G					D:\20220111_DGIST_ParkSJ\6.raw
21	XP_006521325.2	PREDICTED: elongation factor 1-delta isoform X2 [Mus musculus]	62	75276	1	1	1	1	509	1	0	1	708.3827	1414.7508	2	1414.7416	0.0093	0	62.41	4.50E-05	R	ITSLEVENQNLR	G					D:\20220111_DGIST_ParkSJ\6.raw
21	XP_006521327.2	PREDICTED: elongation factor 1-delta isoform X3 [Mus musculus]	62	73371	1	1	1	1	509	1	0	1	708.3827	1414.7508	2	1414.7416	0.0093	0	62.41	4.50E-05	R	ITSLEVENQNLR	G					D:\20220111_DGIST_ParkSJ\6.raw
21	XP_006521328.2	PREDICTED: elongation factor 1-delta isoform X4 [Mus musculus]	62	70950	1	1	1	1	509	1	0	1	708.3827	1414.7508	2	1414.7416	0.0093	0	62.41	4.50E-05	R	ITSLEVENQNLR	G					D:\20220111_DGIST_ParkSJ\6.raw
21	XP_006521330.1	PREDICTED: elongation factor 1-delta isoform X1 [Mus musculus]	62	75418	1	1	1	1	509	1	0	1	708.3827	1414.7508	2	1414.7416	0.0093	0	62.41	4.50E-05	R	ITSLEVENQNLR	G					D:\20220111_DGIST_ParkSJ\6.raw
21	XP_006521332.1	PREDICTED: elongation factor 1-delta isoform X7 [Mus musculus]	62	36860	1	1	1	1	509	1	0	1	708.3827	1414.7508	2	1414.7416	0.0093	0	62.41	4.50E-05	R	ITSLEVENQNLR	G					D:\20220111_DGIST_ParkSJ\6.raw
21	XP_006521334.1	PREDICTED: elongation factor 1-delta isoform X8 [Mus musculus]	62	35111	1	1	1	1	509	1	0	1	708.3827	1414.7508	2	1414.7416	0.0093	0	62.41	4.50E-05	R	ITSLEVENQNLR	G					D:\20220111_DGIST_ParkSJ\6.raw
21	XP_006521335.1	PREDICTED: elongation factor 1-delta isoform X9 [Mus musculus]	62	34955	1	1	1	1	509	1	0	1	708.3827	1414.7508	2	1414.7416	0.0093	0	62.41	4.50E-05	R	ITSLEVENQNLR	G					D:\20220111_DGIST_ParkSJ\6.raw
21	XP_006521336.1	PREDICTED: elongation factor 1-delta isoform X5 [Mus musculus]	62	33292	1	1	1	1	509	1	0	1	708.3827	1414.7508	2	1414.7416	0.0093	0	62.41	4.50E-05	R	ITSLEVENQNLR	G					D:\20220111_DGIST_ParkSJ\6.raw
21	XP_006521337.1	PREDICTED: elongation factor 1-delta isoform X10 [Mus musculus]	62	32549	1	1	1	1	509	1	0	1	708.3827	1414.7508	2	1414.7416	0.0093	0	62.41	4.50E-05	R	ITSLEVENQNLR	G					D:\20220111_DGIST_ParkSJ\6.raw
21	XP_006521338.1	PREDICTED: elongation factor 1-delta isoform X11 [Mus musculus]	62	32393	1	1	1	1	509	1	0	1	708.3827	1414.7508	2	1414.7416	0.0093	0	62.41	4.50E-05	R	ITSLEVENQNLR	G					D:\20220111_DGIST_ParkSJ\6.raw
21	XP_017172214.1	PREDICTED: elongation factor 1-delta isoform X6 [Mus musculus]	62	37016	1	1	1	1	509	1	0	1	708.3827	1414.7508	2	1414.7416	0.0093	0	62.41	4.50E-05	R	ITSLEVENQNLR	G					D:\20220111_DGIST_ParkSJ\6.raw
22	AAB17967.1	elav G homolog [Mus musculus]	61	36217	1	1	1	1	396	1	1	1	594.8334	1187.6522	2	1187.651	0.0012	0	61.42	6.20E-05	R	VLVDQTTGLSR	G					D:\20220111_DGIST_ParkSJ\6.raw
22	BAE28602.1	unnamed protein product [Mus musculus]	61	36298	1	1	1	1	396	1	0	1	594.8334	1187.6522	2	1187.651	0.0012	0	61.42	6.20E-05	R	VLVDQTTGLSR	G					D:\20220111_DGIST_ParkSJ\6.raw
22	BAC28748.1	unnamed protein product [Mus musculus]	61	36345	1	1	1	1	396	1	0	1	594.8334	1187.6522	2	1187.651	0.0012	0	61.42	6.20E-05	R	VLVDQTTGLSR	G					D:\20220111_DGIST_ParkSJ\6.raw
22	NP_034615.2	ELAV-like protein 1 [Mus musculus]	61	36317	1	1	1	1	396	1	0	1	594.8334	1187.6522	2	1187.651	0.0012	0	61.42	6.20E-05	R	VLVDQTTGLSR	G					D:\20220111_DGIST_ParkSJ\6.raw
22	BAC35984.1	unnamed protein product [Mus musculus]	61	36301	1	1	1	1	396	1	0	1	594.8334	1187.6522	2	1187.651	0.0012	0	61.42	6.20E-05	R	VLVDQTTGLSR	G					D:\20220111_DGIST_ParkSJ\6.raw
22	BAE36520.1	unnamed protein product, partial [Mus musculus]	61	34145	1	1	1	1	396	1	0	1	594.8334	1187.6522	2	1187.651	0.0012	0	61.42	6.20E-05	R	VLVDQTTGLSR	G					D:\20220111_DGIST_ParkSJ\6.raw
22	BAC37223.1	unnamed protein product [Mus musculus]	61	36470	1	1	1	1	396	1	0	1	594.8334	1187.6522	2	1187.651	0.0012	0	61.42	6.20E-05	R	VLVDQTTGLSR	G					D:\20220111_DGIST_ParkSJ\6.raw
22	BAC40744.1	unnamed protein product, partial [Mus musculus]	61	33850	1	1	1	1	396	1	0	1	594.8334	1187.6522	2	1187.651	0.0012	0	61.42	6.20E-05	R	VLVDQTTGLSR	G					D:\20220111_DGIST_ParkSJ\6.raw
22	AAA96941.1	ribonucleoprotein, partial [Mus musculus]	61	19360	1	1	1	1	396	1	0	1	594.8334	1187.6522	2	1187.651	0.0012	0	61.42	6.20E-05	R	VLVDQTTGLSR	G					D:\20220111_DGIST_ParkSJ\6.raw
23	AAC00566.1	capping protein alpha 1 subunit, partial [Mus musculus]	57	32902	1	1	1	1	403	1	1	1	599.3505	1196.6864	2	1196.6877	-0.0012	0	56.97	7.60E-05	R	LLLNNDNLLR	E					D:\20220111_DGIST_ParkSJ\6.raw
23	EDL13878.1	capping protein (actin filament) muscle Z-line, alpha 2, isoform CRA_a [Mus musculus]	57	25541	1	1	1	1	403	1	0	1	599.3505	1196.6864	2	1196.6877	-0.0012	0	56.97	7.60E-05	R	LLLNNDNLLR	E					D:\20220111_DGIST_ParkSJ\6.raw
23	EDL13879.1	capping protein (actin filament) muscle Z-line, alpha 2, isoform CRA_b [Mus musculus]	57	19796	1	1	1	1	403	1	0	1	599.3505	1196.6864	2	1196.6877	-0.0012	0	56.97	7.60E-05	R	LLLNNDNLLR	E					D:\20220111_DGIST_ParkSJ\6.raw
23	BAE27053.1	unnamed protein product [Mus musculus]	57	33502	1	1	1	1	403	1	0	1	599.3505	1196.6864	2	1196.6877	-0.0012	0	56.97	7.60E-05	R	LLLNNDNLLR	E					D:\20220111_DGIST_ParkSJ\6.raw
23	BAE29681.1	unnamed protein product [Mus musculus]	57	33059	1	1	1	1	403	1	0	1	599.3505	1196.6864	2	1196.6877	-0.0012	0	56.97	7.60E-05	R	LLLNNDNLLR	E					D:\20220111_DGIST_ParkSJ\6.raw
23	BAE29821.1	unnamed protein product [Mus musculus]	57	33136	1	1	1	1	403	1	0	1	599.3505	1196.6864	2	1196.6877	-0.0012	0	56.97	7.60E-05	R	LLLNNDNLLR	E					D:\20220111_DGIST_ParkSJ\6.raw
23	BAE30242.1	unnamed protein product [Mus musculus]	57	33090	1	1	1	1	403	1	0	1	599.3505	1196.6864	2	1196.6877	-0.0012	0	56.97	7.60E-05	R	LLLNNDNLLR	E					D:\20220111_DGIST_ParkSJ\6.raw
23	NP_031630.1	F-actin-capping protein subunit alpha-2 [Mus musculus]	57	33118	1	1	1	1	403	1	0	1	599.3505	1196.6864	2	1196.6877	-0.0012	0	56.97	7.60E-05	R	LLLNNDNLLR	E					D:\20220111_DGIST_ParkSJ\6.raw
23	NP_033927.2	F-actin-capping protein subunit alpha-1 isoform 1 [Mus musculus]	57	33104	1	1	1	1	403	1	0	1	599.3505	1196.6864	2	1196.6877	-0.0012	0	56.97	7.60E-05	R	LLLNNDNLLR	E					D:\20220111_DGIST_ParkSJ\6.raw
23	BAE38802.1	unnamed protein product [Mus musculus]	57	32968	1	1	1	1	403	1	0	1	599.3505	1196.6864	2	1196.6877	-0.0012	0	56.97	7.60E-05	R	LLLNNDNLLR	E					D:\20220111_DGIST_ParkSJ\6.raw
23	EDL39876.1	mCG50956 [Mus musculus]	57	33060	1	1	1	1	403	1	0	1	599.3505	1196.6864	2	1196.6877	-0.0012	0	56.97	7.60E-05	R	LLLNNDNLLR	E					D:\20220111_DGIST_ParkSJ\6.raw
23	P47753.4	RecName: Full=F-actin-capping protein subunit alpha-1; AltName: Full=CapZ alpha-1	57	33090	1	1	1	1	403	1	0	1	599.3505	1196.6864	2	1196.6877	-0.0012	0	56.97	7.60E-05	R	LLLNNDNLLR	E					D:\20220111_DGIST_ParkSJ\6.raw
23	NP_001341973.1	F-actin-capping protein subunit alpha-1 isoform 2 [Mus musculus]	57	25143	1	1	1	1	403	1	0	1	599.3505	1196.6864	2	1196.6877	-0.0012	0	56.97	7.60E-05	R	LLLNNDNLLR	E					D:\20220111_DGIST_ParkSJ\6.raw
24	BAA07457.1	pyruvate kinase M [Mus musculus]	50	58394	1	1	1	1	51	1	1	1	420.769	839.5234	2	839.5229	0.0006	0	49.8	9.90E-05	R	APIIAVTR	N					D:\20220111_DGIST_ParkSJ\6.raw
24	BAE32031.1	unnamed protein product [Mus musculus]	50	58390	1	1	1	1	51	1	0	1	420.769	839.5234	2	839.5229	0.0006	0	49.8	9.90E-05	R	APIIAVTR	N					D:\20220111_DGIST_ParkSJ\6.raw
24	BAE33055.1	unnamed protein product [Mus musculus]	50	58377	1	1	1	1	51	1	0	1	420.769	839.5234	2	839.5229	0.0006	0	49.8	9.90E-05	R	APIIAVTR	N					D:\20220111_DGIST_ParkSJ\6.raw
24	NP_035229.2	pyruvate kinase PKM isoform M2 [Mus musculus]	50	58378	1	1	1	1	51	1	0	1	420.769	839.5234	2	839.5229	0.0006	0	49.8	9.90E-05	R	APIIAVTR	N					D:\20220111_DGIST_ParkSJ\6.raw
24	BAE42098.1	unnamed protein product [Mus musculus]	50	58379	1	1	1	1	51	1	0	1	420.769	839.5234	2	839.5229	0.0006	0	49.8	9.90E-05	R	APIIAVTR	N					D:\20220111_DGIST_ParkSJ\6.raw
24	BAE42199.1	unnamed protein product [Mus musculus]	50	58320	1	1	1	1	51	1	0	1	420.769	839.5234	2	839.5229	0.0006	0	49.8	9.90E-05	R	APIIAVTR	N					D:\20220111_DGIST_ParkSJ\6.raw
24	CAA65761.1	M2-type pyruvate kinase [Mus musculus]	50	58448	1	1	1	1	51	1	0	1	420.769	839.5234	2	839.5229	0.0006	0	49.8	9.90E-05	R	APIIAVTR	N					D:\20220111_DGIST_ParkSJ\6.raw
24	NP_001240812.1	pyruvate kinase PKM isoform M1 [Mus musculus]	50	58461	1	1	1	1	51	1	0	1	420.769	839.5234	2	839.5229	0.0006	0	49.8	9.90E-05	R	APIIAVTR	N					D:\20220111_DGIST_ParkSJ\6.raw
24	XP_006510919.1	PREDICTED: pyruvate kinase PKM isoform X4 [Mus musculus]	50	56809	1	1	1	1	51	1	0	1	420.769	839.5234	2	839.5229	0.0006	0	49.8	9.90E-05	R	APIIAVTR	N					D:\20220111_DGIST_ParkSJ\6.raw
24	XP_011240976.1	PREDICTED: pyruvate kinase PKM isoform X2 [Mus musculus]	50	65531	1	1	1	1	51	1	0	1	420.769	839.5234	2	839.5229	0.0006	0	49.8	9.90E-05	R	APIIAVTR	N					D:\20220111_DGIST_ParkSJ\6.raw
25	AAI14580.1	Hist1h1b protein, partial [Mus musculus]	47	22431	1	1	1	1	422	1	1	1	606.8453	1211.676	2	1211.6761	-0.0001	0	47.44	0.0009	K	ATGPPVSELITK	A					D:\20220111_DGIST_ParkSJ\6.raw
25	BAB32001.1	unnamed protein product, partial [Mus musculus]	47	22282	1	1	1	1	422	1	0	1	606.8453	1211.676	2	1211.6761	-0.0001	0	47.44	0.0009	K	ATGPPVSELITK	A					D:\20220111_DGIST_ParkSJ\6.raw
25	NP_064418.1	histone H1.5 [Mus musculus]	47	22562	1	1	1	1	422	1	0	1	606.8453	1211.676	2	1211.6761	-0.0001	0	47.44	0.0009	K	ATGPPVSELITK	A					D:\20220111_DGIST_ParkSJ\6.raw
26	EDL24573.1	mCG140959, isoform CRA_c, partial [Mus musculus]	47	17536	1	1	1	1	489	1	1	1	677.8688	1353.723	2	1353.7252	-0.0022	0	46.62	0.0015	R	ALGQNPTNAEVLK	V					D:\20220111_DGIST_ParkSJ\6.raw
26	EDL24574.1	mCG140959, isoform CRA_d, partial [Mus musculus]	47	18147	1	1	1	1	489	1	0	1	677.8688	1353.723	2	1353.7252	-0.0022	0	46.62	0.0015	R	ALGQNPTNAEVLK	V					D:\20220111_DGIST_ParkSJ\6.raw
26	EDL24575.1	mCG140959, isoform CRA_e, partial [Mus musculus]	47	19099	1	1	1	1	489	1	0	1	677.8688	1353.723	2	1353.7252	-0.0022	0	46.62	0.0015	R	ALGQNPTNAEVLK	V					D:\20220111_DGIST_ParkSJ\6.raw
26	EDL24577.1	mCG140959, isoform CRA_g, partial [Mus musculus]	47	17959	1	1	1	1	489	1	0	1	677.8688	1353.723	2	1353.7252	-0.0022	0	46.62	0.0015	R	ALGQNPTNAEVLK	V					D:\20220111_DGIST_ParkSJ\6.raw
26	NP_034990.1	myosin light polypeptide 6 isoform MLC3sm [Mus musculus]	47	17121	1	1	1	1	489	1	0	1	677.8688	1353.723	2	1353.7252	-0.0022	0	46.62	0.0015	R	ALGQNPTNAEVLK	V					D:\20220111_DGIST_ParkSJ\6.raw
26	BAE39877.1	unnamed protein product [Mus musculus]	47	11946	1	1	1	1	489	1	0	1	677.8688	1353.723	2	1353.7252	-0.0022	0	46.62	0.0015	R	ALGQNPTNAEVLK	V					D:\20220111_DGIST_ParkSJ\6.raw
26	AAC52278.1	non-muscle myosin light chain 3, partial [Mus musculus]	47	15835	1	1	1	1	489	1	0	1	677.8688	1353.723	2	1353.7252	-0.0022	0	46.62	0.0015	R	ALGQNPTNAEVLK	V					D:\20220111_DGIST_ParkSJ\6.raw
26	NP_066299.2	myosin light polypeptide 6 isoform 1 [Homo sapiens]	47	17090	1	1	1	1	489	1	0	1	677.8688	1353.723	2	1353.7252	-0.0022	0	46.62	0.0015	R	ALGQNPTNAEVLK	V					D:\20220111_DGIST_ParkSJ\6.raw
26	EDK96876.1	mCG1031566, partial [Mus musculus]	47	15042	1	1	1	1	489	1	0	1	677.8688	1353.723	2	1353.7252	-0.0022	0	46.62	0.0015	R	ALGQNPTNAEVLK	V					D:\20220111_DGIST_ParkSJ\6.raw
26	NP_758463.1	myosin light chain 6B [Mus musculus]	47	22849	1	1	1	1	489	1	0	1	677.8688	1353.723	2	1353.7252	-0.0022	0	46.62	0.0015	R	ALGQNPTNAEVLK	V					D:\20220111_DGIST_ParkSJ\6.raw
26	NP_001304146.1	myosin light polypeptide 6 isoform a [Mus musculus]	47	17833	1	1	1	1	489	1	0	1	677.8688	1353.723	2	1353.7252	-0.0022	0	46.62	0.0015	R	ALGQNPTNAEVLK	V					D:\20220111_DGIST_ParkSJ\6.raw
26	NP_001304148.1	myosin light polypeptide 6 isoform b [Mus musculus]	47	12987	1	1	1	1	489	1	0	1	677.8688	1353.723	2	1353.7252	-0.0022	0	46.62	0.0015	R	ALGQNPTNAEVLK	V					D:\20220111_DGIST_ParkSJ\6.raw
26	NP_001304149.1	myosin light polypeptide 6 isoform c [Mus musculus]	47	13018	1	1	1	1	489	1	0	1	677.8688	1353.723	2	1353.7252	-0.0022	0	46.62	0.0015	R	ALGQNPTNAEVLK	V					D:\20220111_DGIST_ParkSJ\6.raw
26	XP_006513386.1	PREDICTED: myosin light polypeptide 6 isoform X1 [Mus musculus]	47	13730	1	1	1	1	489	1	0	1	677.8688	1353.723	2	1353.7252	-0.0022	0	46.62	0.0015	R	ALGQNPTNAEVLK	V					D:\20220111_DGIST_ParkSJ\6.raw
27	EDL24480.1	expressed sequence C78409, isoform CRA_b [Mus musculus]	41	77030	1	1	1	1	101	2	0	1	453.7372	905.4598	2	905.464	-0.0042	1	40.6	0.0072	-	MLQGAKDK	M	Oxidation (M)	0.10000000.0			D:\20220111_DGIST_ParkSJ\6.raw
27	XP_006513627.1	PREDICTED: solute carrier family 26 member 10 isoform X1 [Mus musculus]	41	75707	1	1	1	1	101	2	0	1	453.7372	905.4598	2	905.464	-0.0042	1	40.6	0.0072	-	MLQGAKDK	M	Oxidation (M)	0.10000000.0			D:\20220111_DGIST_ParkSJ\6.raw
27	XP_006513628.1	PREDICTED: solute carrier family 26 member 10 isoform X3 [Mus musculus]	41	75124	1	1	1	1	101	2	0	1	453.7372	905.4598	2	905.464	-0.0042	1	40.6	0.0072	-	MLQGAKDK	M	Oxidation (M)	0.10000000.0			D:\20220111_DGIST_ParkSJ\6.raw
27	XP_006513629.1	PREDICTED: solute carrier family 26 member 10 isoform X6 [Mus musculus]	41	59251	1	1	1	1	101	2	0	1	453.7372	905.4598	2	905.464	-0.0042	1	40.6	0.0072	-	MLQGAKDK	M	Oxidation (M)	0.10000000.0			D:\20220111_DGIST_ParkSJ\6.raw
27	XP_006513630.1	PREDICTED: solute carrier family 26 member 10 isoform X7 [Mus musculus]	41	58750	1	1	1	1	101	2	0	1	453.7372	905.4598	2	905.464	-0.0042	1	40.6	0.0072	-	MLQGAKDK	M	Oxidation (M)	0.10000000.0			D:\20220111_DGIST_ParkSJ\6.raw
27	XP_011241723.1	PREDICTED: solute carrier family 26 member 10 isoform X2 [Mus musculus]	41	75520	1	1	1	1	101	2	0	1	453.7372	905.4598	2	905.464	-0.0042	1	40.6	0.0072	-	MLQGAKDK	M	Oxidation (M)	0.10000000.0			D:\20220111_DGIST_ParkSJ\6.raw
27	XP_011241724.1	PREDICTED: solute carrier family 26 member 10 isoform X4 [Mus musculus]	41	70313	1	1	1	1	101	2	0	1	453.7372	905.4598	2	905.464	-0.0042	1	40.6	0.0072	-	MLQGAKDK	M	Oxidation (M)	0.10000000.0			D:\20220111_DGIST_ParkSJ\6.raw
27	XP_017169401.1	PREDICTED: solute carrier family 26 member 10 isoform X5 [Mus musculus]	41	69543	1	1	1	1	101	2	0	1	453.7372	905.4598	2	905.464	-0.0042	1	40.6	0.0072	-	MLQGAKDK	M	Oxidation (M)	0.10000000.0			D:\20220111_DGIST_ParkSJ\6.raw
28	2ZKQ_EE	Chain e, Structure Of A Mammalian Ribosomal 40s Subunit Within An 80s Complex Obtained By Docking Homology Models Of The Rna And Proteins Into An 8.7 A Cryo-em Map	39	19584	1	1	1	1	281	1	1	1	513.303	1024.5914	2	1024.5917	-0.0003	0	39.06	0.0029	R	GTGIVSAPVPK	K					D:\20220111_DGIST_ParkSJ\6.raw
28	EDL08902.1	mCG118787 [Mus musculus]	39	24754	1	1	1	1	281	1	0	1	513.303	1024.5914	2	1024.5917	-0.0003	0	39.06	0.0029	R	GTGIVSAPVPK	K					D:\20220111_DGIST_ParkSJ\6.raw
28	EDL18850.1	mCG18582 [Mus musculus]	39	20268	1	1	1	1	281	1	0	1	513.303	1024.5914	2	1024.5917	-0.0003	0	39.06	0.0029	R	GTGIVSAPVPK	K					D:\20220111_DGIST_ParkSJ\6.raw
28	EDL22361.1	mCG12811, isoform CRA_a [Mus musculus]	39	25273	1	1	1	1	281	1	0	1	513.303	1024.5914	2	1024.5917	-0.0003	0	39.06	0.0029	R	GTGIVSAPVPK	K					D:\20220111_DGIST_ParkSJ\6.raw
28	EDL22509.1	mCG50669 [Mus musculus]	39	32033	1	1	1	1	281	1	0	1	513.303	1024.5914	2	1024.5917	-0.0003	0	39.06	0.0029	R	GTGIVSAPVPK	K					D:\20220111_DGIST_ParkSJ\6.raw
28	BAB23379.1	unnamed protein product [Mus musculus]	39	25259	1	1	1	1	281	1	0	1	513.303	1024.5914	2	1024.5917	-0.0003	0	39.06	0.0029	R	GTGIVSAPVPK	K					D:\20220111_DGIST_ParkSJ\6.raw
28	EDL23396.1	mCG49540 [Mus musculus]	39	31682	1	1	1	1	281	1	0	1	513.303	1024.5914	2	1024.5917	-0.0003	0	39.06	0.0029	R	GTGIVSAPVPK	K					D:\20220111_DGIST_ParkSJ\6.raw
28	BAE30128.1	unnamed protein product [Mus musculus]	39	31947	1	1	1	1	281	1	0	1	513.303	1024.5914	2	1024.5917	-0.0003	0	39.06	0.0029	R	GTGIVSAPVPK	K					D:\20220111_DGIST_ParkSJ\6.raw
28	NP_032529.2	40S ribosomal protein S2 [Mus musculus]	39	31497	1	1	1	1	281	1	0	1	513.303	1024.5914	2	1024.5917	-0.0003	0	39.06	0.0029	R	GTGIVSAPVPK	K					D:\20220111_DGIST_ParkSJ\6.raw
28	BAE34836.1	unnamed protein product [Mus musculus]	39	31454	1	1	1	1	281	1	0	1	513.303	1024.5914	2	1024.5917	-0.0003	0	39.06	0.0029	R	GTGIVSAPVPK	K					D:\20220111_DGIST_ParkSJ\6.raw
28	EDL35809.1	mCG49675 [Mus musculus]	39	30638	1	1	1	1	281	1	0	1	513.303	1024.5914	2	1024.5917	-0.0003	0	39.06	0.0029	R	GTGIVSAPVPK	K					D:\20220111_DGIST_ParkSJ\6.raw
28	EDL36682.1	mCG20835, partial [Mus musculus]	39	32192	1	1	1	1	281	1	0	1	513.303	1024.5914	2	1024.5917	-0.0003	0	39.06	0.0029	R	GTGIVSAPVPK	K					D:\20220111_DGIST_ParkSJ\6.raw
28	EDL36814.1	mCG7334 [Mus musculus]	39	15254	1	1	1	1	281	1	0	1	513.303	1024.5914	2	1024.5917	-0.0003	0	39.06	0.0029	R	GTGIVSAPVPK	K					D:\20220111_DGIST_ParkSJ\6.raw
28	EDL38810.1	mCG122489, isoform CRA_a, partial [Mus musculus]	39	34312	1	1	1	1	281	1	0	1	513.303	1024.5914	2	1024.5917	-0.0003	0	39.06	0.0029	R	GTGIVSAPVPK	K					D:\20220111_DGIST_ParkSJ\6.raw
28	EDL38811.1	mCG122489, isoform CRA_b, partial [Mus musculus]	39	28144	1	1	1	1	281	1	0	1	513.303	1024.5914	2	1024.5917	-0.0003	0	39.06	0.0029	R	GTGIVSAPVPK	K					D:\20220111_DGIST_ParkSJ\6.raw
28	BAE38847.1	unnamed protein product [Mus musculus]	39	31521	1	1	1	1	281	1	0	1	513.303	1024.5914	2	1024.5917	-0.0003	0	39.06	0.0029	R	GTGIVSAPVPK	K					D:\20220111_DGIST_ParkSJ\6.raw
28	BAE38973.1	unnamed protein product [Mus musculus]	39	31496	1	1	1	1	281	1	0	1	513.303	1024.5914	2	1024.5917	-0.0003	0	39.06	0.0029	R	GTGIVSAPVPK	K					D:\20220111_DGIST_ParkSJ\6.raw
28	BAE39968.1	unnamed protein product [Mus musculus]	39	31475	1	1	1	1	281	1	0	1	513.303	1024.5914	2	1024.5917	-0.0003	0	39.06	0.0029	R	GTGIVSAPVPK	K					D:\20220111_DGIST_ParkSJ\6.raw
28	AAA40074.1	LLRep3 protein [Mus musculus]	39	24462	1	1	1	1	281	1	0	1	513.303	1024.5914	2	1024.5917	-0.0003	0	39.06	0.0029	R	GTGIVSAPVPK	K					D:\20220111_DGIST_ParkSJ\6.raw
28	EDL40346.1	mCG14260, isoform CRA_b [Mus musculus]	39	18204	1	1	1	1	281	1	0	1	513.303	1024.5914	2	1024.5917	-0.0003	0	39.06	0.0029	R	GTGIVSAPVPK	K					D:\20220111_DGIST_ParkSJ\6.raw
28	XP_006174085.1	PREDICTED: 40S ribosomal protein S2 [Camelus ferus]	39	24476	1	1	1	1	281	1	0	1	513.303	1024.5914	2	1024.5917	-0.0003	0	39.06	0.0029	R	GTGIVSAPVPK	K					D:\20220111_DGIST_ParkSJ\6.raw
29	XP_017170366.1	PREDICTED: uncharacterized protein LOC105242472 [Mus musculus]	39	326065	1	1	1	1	101	3	0	1	453.7372	905.4598	2	905.4528	0.0071	0	39	0.01	K	MLQEELK	D	Oxidation (M)	0.1000000.0			D:\20220111_DGIST_ParkSJ\6.raw
30	BAC39191.1	unnamed protein product, partial [Mus musculus]	39	28914	1	1	1	1	375	1	1	1	578.3401	1154.6656	2	1154.6659	-0.0002	0	38.94	0.012	R	LVEVNLNNIK	N					D:\20220111_DGIST_ParkSJ\6.raw
30	BAE40989.1	unnamed protein product [Mus musculus]	39	39562	1	1	1	1	375	1	0	1	578.3401	1154.6656	2	1154.6659	-0.0002	0	38.94	0.012	R	LVEVNLNNIK	N					D:\20220111_DGIST_ParkSJ\6.raw
30	NP_058659.1	tropomodulin-3 isoform 1 [Mus musculus]	39	39592	1	1	1	1	375	1	0	1	578.3401	1154.6656	2	1154.6659	-0.0002	0	38.94	0.012	R	LVEVNLNNIK	N					D:\20220111_DGIST_ParkSJ\6.raw
30	NP_001344757.1	tropomodulin-3 isoform 2 [Mus musculus]	39	23948	1	1	1	1	375	1	0	1	578.3401	1154.6656	2	1154.6659	-0.0002	0	38.94	0.012	R	LVEVNLNNIK	N					D:\20220111_DGIST_ParkSJ\6.raw
31	BAE28166.1	unnamed protein product, partial [Mus musculus]	37	65409	1	1	1	1	80	1	1	1	436.7639	871.5132	2	871.5127	0.0006	1	37	0.012	R	KNQIEIK	L					D:\20220111_DGIST_ParkSJ\6.raw
31	BAC40772.1	unnamed protein product, partial [Mus musculus]	37	27720	1	1	1	1	80	1	0	1	436.7639	871.5132	2	871.5127	0.0006	1	37	0.012	R	KNQIEIK	L					D:\20220111_DGIST_ParkSJ\6.raw
31	BAC41446.1	mKIAA0733 protein, partial [Mus musculus]	37	76056	1	1	1	1	80	1	0	1	436.7639	871.5132	2	871.5127	0.0006	1	37	0.012	R	KNQIEIK	L					D:\20220111_DGIST_ParkSJ\6.raw
31	NP_619608.1	TGF-beta-activated kinase 1 and MAP3K7-binding protein 2 [Mus musculus]	37	76908	1	1	1	1	80	1	0	1	436.7639	871.5132	2	871.5127	0.0006	1	37	0.012	R	KNQIEIK	L					D:\20220111_DGIST_ParkSJ\6.raw
31	XP_011241505.1	PREDICTED: TGF-beta-activated kinase 1 and MAP3K7-binding protein 2 isoform X1 [Mus musculus]	37	79724	1	1	1	1	80	1	0	1	436.7639	871.5132	2	871.5127	0.0006	1	37	0.012	R	KNQIEIK	L					D:\20220111_DGIST_ParkSJ\6.raw
32	3X1S_A	Chain A, Crystal Structure Of The Nucleosome Core Particle	37	15377	1	1	1	1	43	1	1	1	416.249	830.4834	2	830.4861	-0.0027	0	36.93	0.013	K	STELLIR	K					D:\20220111_DGIST_ParkSJ\6.raw
32	EDL00780.1	mCG116119, partial [Mus musculus]	37	15760	1	1	1	1	43	1	0	1	416.249	830.4834	2	830.4861	-0.0027	0	36.93	0.013	K	STELLIR	K					D:\20220111_DGIST_ParkSJ\6.raw
32	NP_002098.1	histone H3.3 [Homo sapiens]	37	15376	1	1	1	1	43	1	0	1	416.249	830.4834	2	830.4861	-0.0027	0	36.93	0.013	K	STELLIR	K					D:\20220111_DGIST_ParkSJ\6.raw
32	NP_003520.1	histone H3.1 [Homo sapiens]	37	15509	1	1	1	1	43	1	0	1	416.249	830.4834	2	830.4861	-0.0027	0	36.93	0.013	K	STELLIR	K					D:\20220111_DGIST_ParkSJ\6.raw
32	EDL03835.1	mCG118980 [Mus musculus]	37	15380	1	1	1	1	43	1	0	1	416.249	830.4834	2	830.4861	-0.0027	0	36.93	0.013	K	STELLIR	K					D:\20220111_DGIST_ParkSJ\6.raw
32	AAO06264.1	histone protein Hist2h3c1 [Mus musculus]	37	20348	1	1	1	1	43	1	0	1	416.249	830.4834	2	830.4861	-0.0027	0	36.93	0.013	K	STELLIR	K					D:\20220111_DGIST_ParkSJ\6.raw
32	AAI07288.1	Hist1h3i protein, partial [Mus musculus]	37	15306	1	1	1	1	43	1	0	1	416.249	830.4834	2	830.4861	-0.0027	0	36.93	0.013	K	STELLIR	K					D:\20220111_DGIST_ParkSJ\6.raw
32	EDL08786.1	mCG15506 [Mus musculus]	37	9960	1	1	1	1	43	1	0	1	416.249	830.4834	2	830.4861	-0.0027	0	36.93	0.013	K	STELLIR	K					D:\20220111_DGIST_ParkSJ\6.raw
32	EDL10778.1	mCG118302 [Mus musculus]	37	8158	1	1	1	1	43	1	0	1	416.249	830.4834	2	830.4861	-0.0027	0	36.93	0.013	K	STELLIR	K					D:\20220111_DGIST_ParkSJ\6.raw
32	EDL18707.1	mCG13052 [Mus musculus]	37	8061	1	1	1	1	43	1	0	1	416.249	830.4834	2	830.4861	-0.0027	0	36.93	0.013	K	STELLIR	K					D:\20220111_DGIST_ParkSJ\6.raw
32	AAH21768.1	H3 histone, family 3B [Mus musculus]	37	15363	1	1	1	1	43	1	0	1	416.249	830.4834	2	830.4861	-0.0027	0	36.93	0.013	K	STELLIR	K					D:\20220111_DGIST_ParkSJ\6.raw
32	AAI27043.1	Hist1h3e protein, partial [Mus musculus]	37	15077	1	1	1	1	43	1	0	1	416.249	830.4834	2	830.4861	-0.0027	0	36.93	0.013	K	STELLIR	K					D:\20220111_DGIST_ParkSJ\6.raw
32	BAB27616.1	unnamed protein product [Mus musculus]	37	19993	1	1	1	1	43	1	0	1	416.249	830.4834	2	830.4861	-0.0027	0	36.93	0.013	K	STELLIR	K					D:\20220111_DGIST_ParkSJ\6.raw
32	BAE31789.1	unnamed protein product [Mus musculus]	37	15434	1	1	1	1	43	1	0	1	416.249	830.4834	2	830.4861	-0.0027	0	36.93	0.013	K	STELLIR	K					D:\20220111_DGIST_ParkSJ\6.raw
32	CAA34274.1	unnamed protein product [Mus musculus]	37	15453	1	1	1	1	43	1	0	1	416.249	830.4834	2	830.4861	-0.0027	0	36.93	0.013	K	STELLIR	K					D:\20220111_DGIST_ParkSJ\6.raw
32	BAE35387.1	unnamed protein product [Mus musculus]	37	16221	1	1	1	1	43	1	0	1	416.249	830.4834	2	830.4861	-0.0027	0	36.93	0.013	K	STELLIR	K					D:\20220111_DGIST_ParkSJ\6.raw
32	NP_038576.1	histone H3.2 [Mus musculus]	37	15436	1	1	1	1	43	1	0	1	416.249	830.4834	2	830.4861	-0.0027	0	36.93	0.013	K	STELLIR	K					D:\20220111_DGIST_ParkSJ\6.raw
32	AAH92300.1	H3 histone, family 3B [Mus musculus]	37	15331	1	1	1	1	43	1	0	1	416.249	830.4834	2	830.4861	-0.0027	0	36.93	0.013	K	STELLIR	K					D:\20220111_DGIST_ParkSJ\6.raw
32	AAQ96274.1	H3L-like histone, partial [Mus musculus]	37	12111	1	1	1	1	43	1	0	1	416.249	830.4834	2	830.4861	-0.0027	0	36.93	0.013	K	STELLIR	K					D:\20220111_DGIST_ParkSJ\6.raw
32	NP_001074488.1	predicted gene 12657 [Mus musculus]	37	15289	1	1	1	1	43	1	0	1	416.249	830.4834	2	830.4861	-0.0027	0	36.93	0.013	K	STELLIR	K					D:\20220111_DGIST_ParkSJ\6.raw
32	NP_001103112.1	histone cluster 3, H3 [Rattus norvegicus]	37	15534	1	1	1	1	43	1	0	1	416.249	830.4834	2	830.4861	-0.0027	0	36.93	0.013	K	STELLIR	K					D:\20220111_DGIST_ParkSJ\6.raw
32	NP_001357860.1	predicted gene, OTTMUSG00000016509 [Mus musculus]	37	15363	1	1	1	1	43	1	0	1	416.249	830.4834	2	830.4861	-0.0027	0	36.93	0.013	K	STELLIR	K					D:\20220111_DGIST_ParkSJ\6.raw
32	XP_017177364.1	PREDICTED: histone H3.3-like [Mus musculus]	37	15801	1	1	1	1	43	1	0	1	416.249	830.4834	2	830.4861	-0.0027	0	36.93	0.013	K	STELLIR	K					D:\20220111_DGIST_ParkSJ\6.raw
33	NP_002097.1	histone H2A.Z [Homo sapiens]	36	13545	1	1	1	1	119	1	1	1	472.769	943.5234	2	943.524	-0.0005	0	36.35	0.018	R	AGLQFPVGR	I					D:\20220111_DGIST_ParkSJ\6.raw
33	NP_003507.1	histone H2A type 2-A [Homo sapiens]	36	14087	1	1	1	1	119	1	0	1	472.769	943.5234	2	943.524	-0.0005	0	36.35	0.018	R	AGLQFPVGR	V					D:\20220111_DGIST_ParkSJ\6.raw
33	NP_003508.1	histone H2A type 2-C [Homo sapiens]	36	13980	1	1	1	1	119	1	0	1	472.769	943.5234	2	943.524	-0.0005	0	36.35	0.018	R	AGLQFPVGR	V					D:\20220111_DGIST_ParkSJ\6.raw
33	EDL12119.1	mCG4120, partial [Mus musculus]	36	7643	1	1	1	1	119	1	0	1	472.769	943.5234	2	943.524	-0.0005	0	36.35	0.018	R	AGLQFPVGR	I					D:\20220111_DGIST_ParkSJ\6.raw
33	AAI25249.1	Hist1h2ah protein, partial [Mus musculus]	36	13811	1	1	1	1	119	1	0	1	472.769	943.5234	2	943.524	-0.0005	0	36.35	0.018	R	AGLQFPVGR	V					D:\20220111_DGIST_ParkSJ\6.raw
33	CAA29291.1	unnamed protein product [Mus musculus]	36	14653	1	1	1	1	119	1	0	1	472.769	943.5234	2	943.524	-0.0005	0	36.35	0.018	R	AGLQFPVGR	V					D:\20220111_DGIST_ParkSJ\6.raw
33	BAE30460.1	unnamed protein product [Mus musculus]	36	13546	1	1	1	1	119	1	0	1	472.769	943.5234	2	943.524	-0.0005	0	36.35	0.018	R	AGLQFPVGR	I					D:\20220111_DGIST_ParkSJ\6.raw
33	NP_034566.1	histone H2AX [Mus musculus]	36	15133	1	1	1	1	119	1	0	1	472.769	943.5234	2	943.524	-0.0005	0	36.35	0.018	R	AGLQFPVGR	V					D:\20220111_DGIST_ParkSJ\6.raw
33	NP_036544.1	histone H2A.V isoform 1 [Homo sapiens]	36	13501	1	1	1	1	119	1	0	1	472.769	943.5234	2	943.524	-0.0005	0	36.35	0.018	R	AGLQFPVGR	I					D:\20220111_DGIST_ParkSJ\6.raw
33	AAA37763.1	histone H2A.1 [Mus musculus domesticus]	36	14230	1	1	1	1	119	1	0	1	472.769	943.5234	2	943.524	-0.0005	0	36.35	0.018	R	AGLQFPVGR	V					D:\20220111_DGIST_ParkSJ\6.raw
33	NP_066390.1	histone H2A type 1-B/E [Homo sapiens]	36	14127	1	1	1	1	119	1	0	1	472.769	943.5234	2	943.524	-0.0005	0	36.35	0.018	R	AGLQFPVGR	V					D:\20220111_DGIST_ParkSJ\6.raw
33	NP_066409.1	histone H2A type 1-D [Homo sapiens]	36	14099	1	1	1	1	119	1	0	1	472.769	943.5234	2	943.524	-0.0005	0	36.35	0.018	R	AGLQFPVGR	V					D:\20220111_DGIST_ParkSJ\6.raw
33	CAA83210.1	histone H2A, partial [Mus musculus domesticus]	36	14794	1	1	1	1	119	1	0	1	472.769	943.5234	2	943.524	-0.0005	0	36.35	0.018	R	AGLQFPVGR	V					D:\20220111_DGIST_ParkSJ\6.raw
33	NP_254280.1	histone H2A type 3 [Homo sapiens]	36	14113	1	1	1	1	119	1	0	1	472.769	943.5234	2	943.524	-0.0005	0	36.35	0.018	R	AGLQFPVGR	V					D:\20220111_DGIST_ParkSJ\6.raw
33	NP_783589.1	histone cluster 1, H2aa [Mus musculus]	36	14048	1	1	1	1	119	1	0	1	472.769	943.5234	2	943.524	-0.0005	0	36.35	0.018	R	AGLQFPVGR	V					D:\20220111_DGIST_ParkSJ\6.raw
33	NP_783590.1	histone H2A type 1-H [Mus musculus]	36	13942	1	1	1	1	119	1	0	1	472.769	943.5234	2	943.524	-0.0005	0	36.35	0.018	R	AGLQFPVGR	V					D:\20220111_DGIST_ParkSJ\6.raw
33	NP_783592.1	histone H2A type 1-F [Mus musculus]	36	14153	1	1	1	1	119	1	0	1	472.769	943.5234	2	943.524	-0.0005	0	36.35	0.018	R	AGLQFPVGR	V					D:\20220111_DGIST_ParkSJ\6.raw
33	NP_808356.1	histone H2A.J [Mus musculus]	36	14037	1	1	1	1	119	1	0	1	472.769	943.5234	2	943.524	-0.0005	0	36.35	0.018	R	AGLQFPVGR	V					D:\20220111_DGIST_ParkSJ\6.raw
33	NP_835490.1	histone H2A type 1-K [Mus musculus]	36	14141	1	1	1	1	119	1	0	1	472.769	943.5234	2	943.524	-0.0005	0	36.35	0.018	R	AGLQFPVGR	V					D:\20220111_DGIST_ParkSJ\6.raw
33	NP_835585.3	histone H2A type 2-B [Mus musculus]	36	14005	1	1	1	1	119	1	0	1	472.769	943.5234	2	943.524	-0.0005	0	36.35	0.018	R	AGLQFPVGR	V					D:\20220111_DGIST_ParkSJ\6.raw
33	NP_001303924.1	histone H2A.Z isoform 2 [Mus musculus]	36	10977	1	1	1	1	119	1	0	1	472.769	943.5234	2	943.524	-0.0005	0	36.35	0.018	R	AGLQFPVGR	I					D:\20220111_DGIST_ParkSJ\6.raw
34	EDL00155.1	mCG1035528 [Mus musculus]	36	46335	1	1	1	1	355	1	1	1	557.8441	1113.6736	2	1113.6758	-0.0021	0	35.5	0.0076	R	VLITTDLLAR	G					D:\20220111_DGIST_ParkSJ\6.raw
34	NP_001407.1	eukaryotic initiation factor 4A-I isoform 1 [Homo sapiens]	36	46353	1	1	1	1	355	1	0	1	557.8441	1113.6736	2	1113.6758	-0.0021	0	35.5	0.0076	R	VLITTDLLAR	G					D:\20220111_DGIST_ParkSJ\6.raw
34	BAE22641.1	unnamed protein product [Mus musculus]	36	46383	1	1	1	1	355	1	0	1	557.8441	1113.6736	2	1113.6758	-0.0021	0	35.5	0.0076	R	VLITTDLLAR	S					D:\20220111_DGIST_ParkSJ\6.raw
34	CAA26843.1	unnamed protein product [Mus musculus]	36	42386	1	1	1	1	355	1	0	1	557.8441	1113.6736	2	1113.6758	-0.0021	0	35.5	0.0076	R	VLITTDLLAR	G					D:\20220111_DGIST_ParkSJ\6.raw
34	CAA31025.1	unnamed protein product [Mus musculus]	36	46572	1	1	1	1	355	1	0	1	557.8441	1113.6736	2	1113.6758	-0.0021	0	35.5	0.0076	R	VLITTDLLAR	G					D:\20220111_DGIST_ParkSJ\6.raw
34	BAE31038.1	unnamed protein product [Mus musculus]	36	33219	1	1	1	1	355	1	0	1	557.8441	1113.6736	2	1113.6758	-0.0021	0	35.5	0.0076	R	VLITTDLLAR	G					D:\20220111_DGIST_ParkSJ\6.raw
34	BAE40541.1	unnamed protein product [Mus musculus]	36	46339	1	1	1	1	355	1	0	1	557.8441	1113.6736	2	1113.6758	-0.0021	0	35.5	0.0076	R	VLITTDLLAR	G					D:\20220111_DGIST_ParkSJ\6.raw
34	BAE40935.1	unnamed protein product [Mus musculus]	36	46381	1	1	1	1	355	1	0	1	557.8441	1113.6736	2	1113.6758	-0.0021	0	35.5	0.0076	R	VLITTDLLAR	G					D:\20220111_DGIST_ParkSJ\6.raw
34	AAA50407.1	protein synthesis initiation factor 4A [Mus musculus]	36	46426	1	1	1	1	355	1	0	1	557.8441	1113.6736	2	1113.6758	-0.0021	0	35.5	0.0076	R	VLITTDLLAR	G					D:\20220111_DGIST_ParkSJ\6.raw
34	EDK97655.1	eukaryotic translation initiation factor 4A2, isoform CRA_a, partial [Mus musculus]	36	11194	1	1	1	1	355	1	0	1	557.8441	1113.6736	2	1113.6758	-0.0021	0	35.5	0.0076	R	VLITTDLLAR	G					D:\20220111_DGIST_ParkSJ\6.raw
34	EDK97657.1	eukaryotic translation initiation factor 4A2, isoform CRA_c, partial [Mus musculus]	36	42065	1	1	1	1	355	1	0	1	557.8441	1113.6736	2	1113.6758	-0.0021	0	35.5	0.0076	R	VLITTDLLAR	G					D:\20220111_DGIST_ParkSJ\6.raw
34	AAH99392.1	Eif4a1 protein, partial [Mus musculus]	36	46222	1	1	1	1	355	1	0	1	557.8441	1113.6736	2	1113.6758	-0.0021	0	35.5	0.0076	R	VLITTDLLAR	G					D:\20220111_DGIST_ParkSJ\6.raw
34	NP_001008336.1	eukaryotic initiation factor 4A-II [Rattus norvegicus]	36	46601	1	1	1	1	355	1	0	1	557.8441	1113.6736	2	1113.6758	-0.0021	0	35.5	0.0076	R	VLITTDLLAR	G					D:\20220111_DGIST_ParkSJ\6.raw
34	NP_001116509.1	eukaryotic initiation factor 4A-II isoform b [Mus musculus]	36	36314	1	1	1	1	355	1	0	1	557.8441	1113.6736	2	1113.6758	-0.0021	0	35.5	0.0076	R	VLITTDLLAR	G					D:\20220111_DGIST_ParkSJ\6.raw
34	NP_001116510.1	eukaryotic initiation factor 4A-II isoform c [Mus musculus]	36	41492	1	1	1	1	355	1	0	1	557.8441	1113.6736	2	1113.6758	-0.0021	0	35.5	0.0076	R	VLITTDLLAR	G					D:\20220111_DGIST_ParkSJ\6.raw
34	NP_001152847.1	eukaryotic initiation factor 4A-I isoform 2 [Mus musculus]	36	41692	1	1	1	1	355	1	0	1	557.8441	1113.6736	2	1113.6758	-0.0021	0	35.5	0.0076	R	VLITTDLLAR	G					D:\20220111_DGIST_ParkSJ\6.raw
34	NP_001334108.1	eukaryotic initiation factor 4A-II isoform d [Mus musculus]	36	46688	1	1	1	1	355	1	0	1	557.8441	1113.6736	2	1113.6758	-0.0021	0	35.5	0.0076	R	VLITTDLLAR	G					D:\20220111_DGIST_ParkSJ\6.raw
34	XP_006248597.1	PREDICTED: eukaryotic initiation factor 4A-II isoform X2 [Rattus norvegicus]	36	41579	1	1	1	1	355	1	0	1	557.8441	1113.6736	2	1113.6758	-0.0021	0	35.5	0.0076	R	VLITTDLLAR	G					D:\20220111_DGIST_ParkSJ\6.raw
34	XP_007091676.1	PREDICTED: eukaryotic initiation factor 4A-I [Panthera tigris altaica]	36	44692	1	1	1	1	355	1	0	1	557.8441	1113.6736	2	1113.6758	-0.0021	0	35.5	0.0076	R	VLITTDLLAR	G					D:\20220111_DGIST_ParkSJ\6.raw
35	EDL01767.1	RIKEN cDNA A630007B06 [Mus musculus]	34	102676	1	1	1	1	80	2	0	1	436.7639	871.5132	2	871.5127	0.0006	1	34.09	0.024	K	QLIKENK	N					D:\20220111_DGIST_ParkSJ\6.raw
35	BAC30931.1	unnamed protein product, partial [Mus musculus]	34	41240	1	1	1	1	80	2	0	1	436.7639	871.5132	2	871.5127	0.0006	1	34.09	0.024	K	QLIKENK	N					D:\20220111_DGIST_ParkSJ\6.raw
35	NP_739563.1	coiled-coil domain-containing protein 186 [Mus musculus]	34	105635	1	1	1	1	80	2	0	1	436.7639	871.5132	2	871.5127	0.0006	1	34.09	0.024	K	QLIKENK	N					D:\20220111_DGIST_ParkSJ\6.raw
36	NP_036145.1	core histone macro-H2A.1 isoform 1 [Mus musculus]	34	39882	1	1	1	1	337	1	1	1	546.2961	1090.5776	2	1090.5771	0.0005	0	33.69	0.043	K	SIAFPSIGSGR	N					D:\20220111_DGIST_ParkSJ\6.raw
36	NP_001152985.1	core histone macro-H2A.1 isoform 2 [Mus musculus]	34	39753	1	1	1	1	337	1	0	1	546.2961	1090.5776	2	1090.5771	0.0005	0	33.69	0.043	K	SIAFPSIGSGR	N					D:\20220111_DGIST_ParkSJ\6.raw
36	NP_001152986.1	core histone macro-H2A.1 isoform 3 [Mus musculus]	34	39436	1	1	1	1	337	1	0	1	546.2961	1090.5776	2	1090.5771	0.0005	0	33.69	0.043	K	SIAFPSIGSGR	N					D:\20220111_DGIST_ParkSJ\6.raw
36	NP_001152987.1	core histone macro-H2A.1 isoform 4 [Mus musculus]	34	39308	1	1	1	1	337	1	0	1	546.2961	1090.5776	2	1090.5771	0.0005	0	33.69	0.043	K	SIAFPSIGSGR	N					D:\20220111_DGIST_ParkSJ\6.raw
37	BAC27684.1	unnamed protein product [Mus musculus]	32	71167	1	1	1	1	141	2	0	1	493.2868	984.559	2	984.5604	-0.0013	0	31.82	0.034	R	IIEQVLDR	R					D:\20220111_DGIST_ParkSJ\6.raw
37	AAH28783.1	Vps33b protein, partial [Mus musculus]	32	39272	1	1	1	1	141	2	0	1	493.2868	984.559	2	984.5604	-0.0013	0	31.82	0.034	R	IIEQVLDR	R					D:\20220111_DGIST_ParkSJ\6.raw
37	NP_835171.2	vacuolar protein sorting-associated protein 33B [Mus musculus]	32	71166	1	1	1	1	141	2	0	1	493.2868	984.559	2	984.5604	-0.0013	0	31.82	0.034	R	IIEQVLDR	R					D:\20220111_DGIST_ParkSJ\6.raw
38	EDL29842.1	mCG129893, partial [Mus musculus]	30	41229	1	1	1	1	15	1	1	1	375.2182	748.4218	2	748.4232	-0.0013	0	29.88	0.02	R	VAFSVAR	A					D:\20220111_DGIST_ParkSJ\6.raw
38	BAE30074.1	unnamed protein product [Mus musculus]	30	46336	1	1	1	1	15	1	0	1	375.2182	748.4218	2	748.4232	-0.0013	0	29.88	0.02	R	VAFSVAR	A					D:\20220111_DGIST_ParkSJ\6.raw
38	BAE30097.1	unnamed protein product [Mus musculus]	30	46424	1	1	1	1	15	1	0	1	375.2182	748.4218	2	748.4232	-0.0013	0	29.88	0.02	R	VAFSVAR	A					D:\20220111_DGIST_ParkSJ\6.raw
38	BAE30149.1	unnamed protein product [Mus musculus]	30	46380	1	1	1	1	15	1	0	1	375.2182	748.4218	2	748.4232	-0.0013	0	29.88	0.02	R	VAFSVAR	A					D:\20220111_DGIST_ParkSJ\6.raw
38	BAE30390.1	unnamed protein product [Mus musculus]	30	46442	1	1	1	1	15	1	0	1	375.2182	748.4218	2	748.4232	-0.0013	0	29.88	0.02	R	VAFSVAR	A					D:\20220111_DGIST_ParkSJ\6.raw
38	AAC36524.1	ribosomal protein L3, partial [Mus musculus]	30	13265	1	1	1	1	15	1	0	1	375.2182	748.4218	2	748.4232	-0.0013	0	29.88	0.02	R	VAFSVAR	A					D:\20220111_DGIST_ParkSJ\6.raw
38	NP_038790.2	60S ribosomal protein L3 [Mus musculus]	30	46366	1	1	1	1	15	1	0	1	375.2182	748.4218	2	748.4232	-0.0013	0	29.88	0.02	R	VAFSVAR	A					D:\20220111_DGIST_ParkSJ\6.raw
38	BAE42921.1	unnamed protein product [Mus musculus]	30	46378	1	1	1	1	15	1	0	1	375.2182	748.4218	2	748.4232	-0.0013	0	29.88	0.02	R	VAFSVAR	A					D:\20220111_DGIST_ParkSJ\6.raw
38	XP_006521099.1	PREDICTED: 60S ribosomal protein L3 isoform X1 [Mus musculus]	30	28763	1	1	1	1	15	1	0	1	375.2182	748.4218	2	748.4232	-0.0013	0	29.88	0.02	R	VAFSVAR	A					D:\20220111_DGIST_ParkSJ\6.raw
39	EDL39549.1	mCG130966, isoform CRA_a, partial [Mus musculus]	29	133912	1	1	1	1	138	2	0	1	488.7281	975.4416	2	975.4444	-0.0027	1	29.22	0.042	-	KMGDAADPR	E	Oxidation (M)	0.010000000.0			D:\20220111_DGIST_ParkSJ\6.raw
