# Supplementary material for: HMBA ameliorates obesity by MYH9‐ and ACTG1‐dependent regulation of hypothalamic neuropeptides
Source: EMBO Mol Med. 2023 Nov 20;15(12):e18024. doi: 10.15252/emmm.202318024 (PMC10701615; doi:10.15252/emmm.202318024)
Supplement: Supplementary file 7 — Source Data for Figure 4 [file EMMM-15-e18024-s009.zip › Fig_4F/MASCOT_MYH9.csv]

Peak list format	Mascot generic
Search type	MIS
Mascot version	2.6.1
Database	NCBInr_acc
Fasta file	NCBInr_20190719.fasta
Total sequences	211319681
Total residues	76884372236
Sequences after taxonomy filter	177815
Number of queries	316
Decoy	--------------------------------------------------------
Number of matches above identity threshold in search of real database	14
Number of matches above identity threshold in search of decoy database	1
Number of matches above homology threshold in search of real database	18
Number of matches above homology threshold in search of decoy database	5
Fixed modifications	--------------------------------------------------------
Identifier	Name	Delta	Neutral loss
1	Carbamidomethyl (C)	57.021464
Variable modifications	--------------------------------------------------------
Identifier	Name	Delta	Neutral loss(es)
1	Oxidation (M)	15.994915	0	63.998285
Search Parameters	--------------------------------------------------------
Taxonomy filter	. . . . . . . . . . . . . . . . . . Mus musculus (house mouse)
Enzyme	Trypsin
Maximum Missed Cleavages	2
Fixed modifications	Carbamidomethyl (C)
Variable modifications	Oxidation (M)
Peptide Mass Tolerance	10
Peptide Mass Tolerance Units	ppm
Fragment Mass Tolerance	0.8
Fragment Mass Tolerance Units	Da
Mass values	Monoisotopic
Instrument type	ESI-TRAP
Decoy database also searched	1
Format parameters	--------------------------------------------------------
Significance threshold	0.05
Max. number of hits	0
Use MudPIT protein scoring	0
Ions score cut-off	-1
Include same-set proteins	1
Include sub-set proteins	0
Include unassigned	0
Require bold red	0
Use homology threshold	0
Group protein families	0
Show duplicate peptides	1
Protein hits	--------------------------------------------------------
prot_hit_num	prot_acc	prot_desc	prot_score	prot_mass	prot_matches	prot_matches_sig	prot_sequences	prot_sequences_sig	pep_query	pep_rank	pep_isbold	pep_isunique	pep_exp_mz	pep_exp_mr	pep_exp_z	pep_calc_mr	pep_delta	pep_miss	pep_score	pep_expect	pep_res_before	pep_seq	pep_res_after	pep_var_mod	pep_var_mod_pos	pep_summed_mod_pos	pep_local_mod_pos	pep_scan_title
1	BAE27768.1	unnamed protein product, partial [Mus musculus]	351	235459	10	10	8	8	48	1	1	1	502.2828	1002.551	2	1002.5499	0.0012	0	55.94	0.00028	R	GDLPFVVTR	R					D:\20220111_DGIST_ParkSJ\2.raw
1	BAE27768.1	unnamed protein product, partial [Mus musculus]	351	235459	10	10	8	8	94	1	1	1	387.2234	1158.6484	3	1158.651	-0.0026	1	39.86	0.0067	R	RGDLPFVVTR	R					D:\20220111_DGIST_ParkSJ\2.raw
1	BAE27768.1	unnamed protein product, partial [Mus musculus]	351	235459	10	10	8	8	95	1	1	1	580.3331	1158.6516	2	1158.651	0.0007	1	41.69	0.0054	R	RGDLPFVVTR	R					D:\20220111_DGIST_ParkSJ\2.raw
1	BAE27768.1	unnamed protein product, partial [Mus musculus]	351	235459	10	10	8	8	99	1	1	1	417.2201	1248.6385	3	1248.6384	0.0001	1	36.7	0.018	K	AKLQEMESAVK	S	Oxidation (M)	0.00000100000.0			D:\20220111_DGIST_ParkSJ\2.raw
1	BAE27768.1	unnamed protein product, partial [Mus musculus]	351	235459	10	10	8	8	129	1	1	1	817.4007	1632.7868	2	1632.7851	0.0017	0	44.63	0.0023	R	IMGIPEDEQMGLLR	V	2 Oxidation (M)	0.01000000010000.0			D:\20220111_DGIST_ParkSJ\2.raw
1	BAE27768.1	unnamed protein product, partial [Mus musculus]	351	235459	10	10	8	8	130	1	1	1	554.9389	1661.7949	3	1661.793	0.0019	1	47.75	0.0012	R	ALEEAMEQKAELER	L	Oxidation (M)	0.00000100000000.0			D:\20220111_DGIST_ParkSJ\2.raw
1	BAE27768.1	unnamed protein product, partial [Mus musculus]	351	235459	10	10	8	8	161	1	1	1	483.0067	1927.9977	4	1927.9963	0.0014	2	32.22	0.045	K	AKQTLENERGELANEVK	A					D:\20220111_DGIST_ParkSJ\2.raw
1	BAE27768.1	unnamed protein product, partial [Mus musculus]	351	235459	10	10	8	8	169	1	1	1	497.4958	1985.9541	4	1985.9514	0.0027	2	44.8	0.0022	K	RQLEEAEEEAQRANASR	R					D:\20220111_DGIST_ParkSJ\2.raw
1	BAE27768.1	unnamed protein product, partial [Mus musculus]	351	235459	10	10	8	8	170	1	1	1	662.9922	1985.9548	3	1985.9514	0.0034	2	53.04	0.00035	K	RQLEEAEEEAQRANASR	R					D:\20220111_DGIST_ParkSJ\2.raw
1	BAE27768.1	unnamed protein product, partial [Mus musculus]	351	235459	10	10	8	8	182	1	1	1	694.3227	2079.9463	3	2079.9452	0.0011	0	46.54	0.0008	K	SMEAEMIQLQEELAAAER	A	2 Oxidation (M)	0.010001000000000000.0			D:\20220111_DGIST_ParkSJ\2.raw
1	NP_071855.2	myosin-9 [Mus musculus]	351	227429	10	10	8	8	48	1	0	1	502.2828	1002.551	2	1002.5499	0.0012	0	55.94	0.00028	R	GDLPFVVTR	R					D:\20220111_DGIST_ParkSJ\2.raw
1	NP_071855.2	myosin-9 [Mus musculus]	351	227429	10	10	8	8	94	1	0	1	387.2234	1158.6484	3	1158.651	-0.0026	1	39.86	0.0067	R	RGDLPFVVTR	R					D:\20220111_DGIST_ParkSJ\2.raw
1	NP_071855.2	myosin-9 [Mus musculus]	351	227429	10	10	8	8	95	1	0	1	580.3331	1158.6516	2	1158.651	0.0007	1	41.69	0.0054	R	RGDLPFVVTR	R					D:\20220111_DGIST_ParkSJ\2.raw
1	NP_071855.2	myosin-9 [Mus musculus]	351	227429	10	10	8	8	99	1	0	1	417.2201	1248.6385	3	1248.6384	0.0001	1	36.7	0.018	K	AKLQEMESAVK	S	Oxidation (M)	0.00000100000.0			D:\20220111_DGIST_ParkSJ\2.raw
1	NP_071855.2	myosin-9 [Mus musculus]	351	227429	10	10	8	8	129	1	0	1	817.4007	1632.7868	2	1632.7851	0.0017	0	44.63	0.0023	R	IMGIPEDEQMGLLR	V	2 Oxidation (M)	0.01000000010000.0			D:\20220111_DGIST_ParkSJ\2.raw
1	NP_071855.2	myosin-9 [Mus musculus]	351	227429	10	10	8	8	130	1	0	1	554.9389	1661.7949	3	1661.793	0.0019	1	47.75	0.0012	R	ALEEAMEQKAELER	L	Oxidation (M)	0.00000100000000.0			D:\20220111_DGIST_ParkSJ\2.raw
1	NP_071855.2	myosin-9 [Mus musculus]	351	227429	10	10	8	8	161	1	0	1	483.0067	1927.9977	4	1927.9963	0.0014	2	32.22	0.045	K	AKQTLENERGELANEVK	A					D:\20220111_DGIST_ParkSJ\2.raw
1	NP_071855.2	myosin-9 [Mus musculus]	351	227429	10	10	8	8	169	1	0	1	497.4958	1985.9541	4	1985.9514	0.0027	2	44.8	0.0022	K	RQLEEAEEEAQRANASR	R					D:\20220111_DGIST_ParkSJ\2.raw
1	NP_071855.2	myosin-9 [Mus musculus]	351	227429	10	10	8	8	170	1	0	1	662.9922	1985.9548	3	1985.9514	0.0034	2	53.04	0.00035	K	RQLEEAEEEAQRANASR	R					D:\20220111_DGIST_ParkSJ\2.raw
1	NP_071855.2	myosin-9 [Mus musculus]	351	227429	10	10	8	8	182	1	0	1	694.3227	2079.9463	3	2079.9452	0.0011	0	46.54	0.0008	K	SMEAEMIQLQEELAAAER	A	2 Oxidation (M)	0.010001000000000000.0			D:\20220111_DGIST_ParkSJ\2.raw
1	CAC85955.1	nonmuscle heavy chain myosin II-A [Mus musculus]	351	227414	10	10	8	8	48	1	0	1	502.2828	1002.551	2	1002.5499	0.0012	0	55.94	0.00028	R	GDLPFVVTR	R					D:\20220111_DGIST_ParkSJ\2.raw
1	CAC85955.1	nonmuscle heavy chain myosin II-A [Mus musculus]	351	227414	10	10	8	8	94	1	0	1	387.2234	1158.6484	3	1158.651	-0.0026	1	39.86	0.0067	R	RGDLPFVVTR	R					D:\20220111_DGIST_ParkSJ\2.raw
1	CAC85955.1	nonmuscle heavy chain myosin II-A [Mus musculus]	351	227414	10	10	8	8	95	1	0	1	580.3331	1158.6516	2	1158.651	0.0007	1	41.69	0.0054	R	RGDLPFVVTR	R					D:\20220111_DGIST_ParkSJ\2.raw
1	CAC85955.1	nonmuscle heavy chain myosin II-A [Mus musculus]	351	227414	10	10	8	8	99	1	0	1	417.2201	1248.6385	3	1248.6384	0.0001	1	36.7	0.018	K	AKLQEMESAVK	S	Oxidation (M)	0.00000100000.0			D:\20220111_DGIST_ParkSJ\2.raw
1	CAC85955.1	nonmuscle heavy chain myosin II-A [Mus musculus]	351	227414	10	10	8	8	129	1	0	1	817.4007	1632.7868	2	1632.7851	0.0017	0	44.63	0.0023	R	IMGIPEDEQMGLLR	V	2 Oxidation (M)	0.01000000010000.0			D:\20220111_DGIST_ParkSJ\2.raw
1	CAC85955.1	nonmuscle heavy chain myosin II-A [Mus musculus]	351	227414	10	10	8	8	130	1	0	1	554.9389	1661.7949	3	1661.793	0.0019	1	47.75	0.0012	R	ALEEAMEQKAELER	L	Oxidation (M)	0.00000100000000.0			D:\20220111_DGIST_ParkSJ\2.raw
1	CAC85955.1	nonmuscle heavy chain myosin II-A [Mus musculus]	351	227414	10	10	8	8	161	1	0	1	483.0067	1927.9977	4	1927.9963	0.0014	2	32.22	0.045	K	AKQTLENERGELANEVK	A					D:\20220111_DGIST_ParkSJ\2.raw
1	CAC85955.1	nonmuscle heavy chain myosin II-A [Mus musculus]	351	227414	10	10	8	8	169	1	0	1	497.4958	1985.9541	4	1985.9514	0.0027	2	44.8	0.0022	K	RQLEEAEEEAQRANASR	R					D:\20220111_DGIST_ParkSJ\2.raw
1	CAC85955.1	nonmuscle heavy chain myosin II-A [Mus musculus]	351	227414	10	10	8	8	170	1	0	1	662.9922	1985.9548	3	1985.9514	0.0034	2	53.04	0.00035	K	RQLEEAEEEAQRANASR	R					D:\20220111_DGIST_ParkSJ\2.raw
1	CAC85955.1	nonmuscle heavy chain myosin II-A [Mus musculus]	351	227414	10	10	8	8	182	1	0	1	694.3227	2079.9463	3	2079.9452	0.0011	0	46.54	0.0008	K	SMEAEMIQLQEELAAAER	A	2 Oxidation (M)	0.010001000000000000.0			D:\20220111_DGIST_ParkSJ\2.raw
2	EDL10453.1	myosin, heavy polypeptide 10, non-muscle [Mus musculus]	165	227822	3	3	3	3	47	1	1	1	497.7514	993.4882	2	993.488	0.0003	0	46.97	0.0011	R	GGPISFSSSR	S					D:\20220111_DGIST_ParkSJ\2.raw
2	EDL10453.1	myosin, heavy polypeptide 10, non-muscle [Mus musculus]	165	227822	3	3	3	3	135	1	1	1	887.9648	1773.915	2	1773.9108	0.0042	0	80.16	7.40E-07	K	TTLQVDTLNTELAAER	S					D:\20220111_DGIST_ParkSJ\2.raw
2	EDL10453.1	myosin, heavy polypeptide 10, non-muscle [Mus musculus]	165	227822	3	3	3	3	137	1	1	1	601.9552	1802.8438	3	1802.8394	0.0044	1	37.51	0.0073	R	QLEEAEEEATRANASR	R					D:\20220111_DGIST_ParkSJ\2.raw
2	BAE27998.1	unnamed protein product [Mus musculus]	165	234332	3	3	3	3	47	1	0	1	497.7514	993.4882	2	993.488	0.0003	0	46.97	0.0011	R	GGPISFSSSR	S					D:\20220111_DGIST_ParkSJ\2.raw
2	BAE27998.1	unnamed protein product [Mus musculus]	165	234332	3	3	3	3	135	1	0	1	887.9648	1773.915	2	1773.9108	0.0042	0	80.16	7.40E-07	K	TTLQVDTLNTELAAER	S					D:\20220111_DGIST_ParkSJ\2.raw
2	BAE27998.1	unnamed protein product [Mus musculus]	165	234332	3	3	3	3	137	1	0	1	601.9552	1802.8438	3	1802.8394	0.0044	1	37.51	0.0073	R	QLEEAEEEATRANASR	R					D:\20220111_DGIST_ParkSJ\2.raw
2	AAH59863.1	Myh10 protein, partial [Mus musculus]	165	96967	3	3	3	3	47	1	0	1	497.7514	993.4882	2	993.488	0.0003	0	46.97	0.0011	R	GGPISFSSSR	S					D:\20220111_DGIST_ParkSJ\2.raw
2	AAH59863.1	Myh10 protein, partial [Mus musculus]	165	96967	3	3	3	3	135	1	0	1	887.9648	1773.915	2	1773.9108	0.0042	0	80.16	7.40E-07	K	TTLQVDTLNTELAAER	S					D:\20220111_DGIST_ParkSJ\2.raw
2	AAH59863.1	Myh10 protein, partial [Mus musculus]	165	96967	3	3	3	3	137	1	0	1	601.9552	1802.8438	3	1802.8394	0.0044	1	37.51	0.0073	R	QLEEAEEEATRANASR	R					D:\20220111_DGIST_ParkSJ\2.raw
2	BAC65860.1	mKIAA3005 protein, partial [Mus musculus]	165	213207	3	3	3	3	47	1	0	1	497.7514	993.4882	2	993.488	0.0003	0	46.97	0.0011	R	GGPISFSSSR	S					D:\20220111_DGIST_ParkSJ\2.raw
2	BAC65860.1	mKIAA3005 protein, partial [Mus musculus]	165	213207	3	3	3	3	135	1	0	1	887.9648	1773.915	2	1773.9108	0.0042	0	80.16	7.40E-07	K	TTLQVDTLNTELAAER	S					D:\20220111_DGIST_ParkSJ\2.raw
2	BAC65860.1	mKIAA3005 protein, partial [Mus musculus]	165	213207	3	3	3	3	137	1	0	1	601.9552	1802.8438	3	1802.8394	0.0044	1	37.51	0.0073	R	QLEEAEEEATRANASR	R					D:\20220111_DGIST_ParkSJ\2.raw
2	AAH98465.1	Myh10 protein, partial [Mus musculus]	165	134190	3	3	3	3	47	1	0	1	497.7514	993.4882	2	993.488	0.0003	0	46.97	0.0011	R	GGPISFSSSR	S					D:\20220111_DGIST_ParkSJ\2.raw
2	AAH98465.1	Myh10 protein, partial [Mus musculus]	165	134190	3	3	3	3	135	1	0	1	887.9648	1773.915	2	1773.9108	0.0042	0	80.16	7.40E-07	K	TTLQVDTLNTELAAER	S					D:\20220111_DGIST_ParkSJ\2.raw
2	AAH98465.1	Myh10 protein, partial [Mus musculus]	165	134190	3	3	3	3	137	1	0	1	601.9552	1802.8438	3	1802.8394	0.0044	1	37.51	0.0073	R	QLEEAEEEATRANASR	R					D:\20220111_DGIST_ParkSJ\2.raw
2	NP_780469.1	myosin-10 [Mus musculus]	165	229824	3	3	3	3	47	1	0	1	497.7514	993.4882	2	993.488	0.0003	0	46.97	0.0011	R	GGPISFSSSR	S					D:\20220111_DGIST_ParkSJ\2.raw
2	NP_780469.1	myosin-10 [Mus musculus]	165	229824	3	3	3	3	135	1	0	1	887.9648	1773.915	2	1773.9108	0.0042	0	80.16	7.40E-07	K	TTLQVDTLNTELAAER	S					D:\20220111_DGIST_ParkSJ\2.raw
2	NP_780469.1	myosin-10 [Mus musculus]	165	229824	3	3	3	3	137	1	0	1	601.9552	1802.8438	3	1802.8394	0.0044	1	37.51	0.0073	R	QLEEAEEEATRANASR	R					D:\20220111_DGIST_ParkSJ\2.raw
2	XP_006534552.1	PREDICTED: myosin-10 isoform X1 [Mus musculus]	165	233298	3	3	3	3	47	1	0	1	497.7514	993.4882	2	993.488	0.0003	0	46.97	0.0011	R	GGPISFSSSR	S					D:\20220111_DGIST_ParkSJ\2.raw
2	XP_006534552.1	PREDICTED: myosin-10 isoform X1 [Mus musculus]	165	233298	3	3	3	3	135	1	0	1	887.9648	1773.915	2	1773.9108	0.0042	0	80.16	7.40E-07	K	TTLQVDTLNTELAAER	S					D:\20220111_DGIST_ParkSJ\2.raw
2	XP_006534552.1	PREDICTED: myosin-10 isoform X1 [Mus musculus]	165	233298	3	3	3	3	137	1	0	1	601.9552	1802.8438	3	1802.8394	0.0044	1	37.51	0.0073	R	QLEEAEEEATRANASR	R					D:\20220111_DGIST_ParkSJ\2.raw
2	XP_017170323.1	PREDICTED: myosin-10 isoform X2 [Mus musculus]	165	232179	3	3	3	3	47	1	0	1	497.7514	993.4882	2	993.488	0.0003	0	46.97	0.0011	R	GGPISFSSSR	S					D:\20220111_DGIST_ParkSJ\2.raw
2	XP_017170323.1	PREDICTED: myosin-10 isoform X2 [Mus musculus]	165	232179	3	3	3	3	135	1	0	1	887.9648	1773.915	2	1773.9108	0.0042	0	80.16	7.40E-07	K	TTLQVDTLNTELAAER	S					D:\20220111_DGIST_ParkSJ\2.raw
2	XP_017170323.1	PREDICTED: myosin-10 isoform X2 [Mus musculus]	165	232179	3	3	3	3	137	1	0	1	601.9552	1802.8438	3	1802.8394	0.0044	1	37.51	0.0073	R	QLEEAEEEATRANASR	R					D:\20220111_DGIST_ParkSJ\2.raw
2	XP_017170324.1	PREDICTED: myosin-10 isoform X3 [Mus musculus]	165	230943	3	3	3	3	47	1	0	1	497.7514	993.4882	2	993.488	0.0003	0	46.97	0.0011	R	GGPISFSSSR	S					D:\20220111_DGIST_ParkSJ\2.raw
2	XP_017170324.1	PREDICTED: myosin-10 isoform X3 [Mus musculus]	165	230943	3	3	3	3	135	1	0	1	887.9648	1773.915	2	1773.9108	0.0042	0	80.16	7.40E-07	K	TTLQVDTLNTELAAER	S					D:\20220111_DGIST_ParkSJ\2.raw
2	XP_017170324.1	PREDICTED: myosin-10 isoform X3 [Mus musculus]	165	230943	3	3	3	3	137	1	0	1	601.9552	1802.8438	3	1802.8394	0.0044	1	37.51	0.0073	R	QLEEAEEEATRANASR	R					D:\20220111_DGIST_ParkSJ\2.raw
3	AAH11321.1	Ddx27 protein [Mus musculus]	30	65278	1	1	1	1	87	1	1	1	536.3242	1070.6338	2	1070.627	0.0068	0	29.8	0.043	-	MNLSRPLLK	A					D:\20220111_DGIST_ParkSJ\2.raw
