# Supplementary material for: HMBA ameliorates obesity by MYH9‐ and ACTG1‐dependent regulation of hypothalamic neuropeptides
Source: EMBO Mol Med. 2023 Nov 20;15(12):e18024. doi: 10.15252/emmm.202318024 (PMC10701615; doi:10.15252/emmm.202318024)
Supplement: Supplementary file 7 — Source Data for Figure 4 [file EMMM-15-e18024-s009.zip › Fig_4I-L/Fig_4I-L.xlsx]

## Sheet: Figure 4I-L
Figure 4I-L
Fig 4I. Relative Hexim1 mRNA fold
	Vehicle			HMBA
	1	2	3	1	2	3
si-Control	1.01508	0.985044	0.999879	1.91288	1.89689	1.89326
si-Myh9	1.15276	0.818855	1.07962	1.30561	1.19694	1.44001
Fig 4J. Relative Npy mRNA fold
	Vehicle			HMBA
	1	2	3	1	2	3
si-Control	1.08423	0.971393	1.02746	0.423867	0.444952	0.456459
si-Myh9	1.12794	1.0229	0.87888	1.09713	0.916742	0.740604
Fig 4K. Relative Hexim1 mRNA fold
	Vehicle			HMBA
	1	2	3	1	2	3
si-Control	1.03356	0.969718	0.996719	2.03786	1.93195	1.97621
si-Actg1	0.815643	0.69098	0.966943	0.937468	1.00026	1.33509
Fig 4L. Relative Npy mRNA fold
	Vehicle			HMBA
	1	2	3	1	2	3
si-Control	1.00051	1.02569	0.973794	0.459667	0.519726	0.522886
si-Actg1	1.00631	0.967446	0.842053	1.07815	0.908575	0.803436
