# Supplementary material for: HMBA ameliorates obesity by MYH9‐ and ACTG1‐dependent regulation of hypothalamic neuropeptides
Source: EMBO Mol Med. 2023 Nov 20;15(12):e18024. doi: 10.15252/emmm.202318024 (PMC10701615; doi:10.15252/emmm.202318024)
Supplement: Supplementary file 7 — Source Data for Figure 4 [file EMMM-15-e18024-s009.zip › Fig_4M-P/Fig_4M-P.xlsx]

## Sheet: Figure 4M-P
Figure 4M-P
Fig 4M. Relative Hexim1 mRNA fold
	Vehicle			HMBA
	1	2	3	1	2	3
si-Control	1.0008	0.97685	1.02235	2.30304	2.18502	2.11999
si-Myh9	1.11926	0.864537	1.16236	1.44648	1.36722	1.63723
Fig 4N. Relative Npy mRNA fold
	Vehicle			HMBA
	1	2	3	1	2	3
si-Control	0.940661	1.06169	0.997652	3.01049	2.1621	2.41943
si-Myh9	1.42744	1.13652	1.24227	1.44858	1.49715	1.52428
Fig 4O. Relative Hexim1 mRNA fold
	Vehicle			HMBA
	1	2	3	1	2	3
si-Control	1.03466	0.967258	0.998079	2.14988	2.16696	2.29993
si-Actg1	0.855541	0.741129	0.924364	1.18223	1.12568	1.3228
Fig 4P. Relative Npy mRNA fold
	Vehicle			HMBA
	1	2	3	1	2	3
si-Control	1.00005	1.15588	0.844073	2.71615	2.38607	2.80575
si-Actg1	1.05004	0.806214	0.831483	1.49052	1.14928	1.29206
