# Supplementary material for: HMBA ameliorates obesity by MYH9‐ and ACTG1‐dependent regulation of hypothalamic neuropeptides
Source: EMBO Mol Med. 2023 Nov 20;15(12):e18024. doi: 10.15252/emmm.202318024 (PMC10701615; doi:10.15252/emmm.202318024)
Supplement: Supplementary file 8 — Source Data for Figure 5 [file EMMM-15-e18024-s005.zip]

Archive with 42 entries (31 files):
- Fig_5A/
- Fig_5A/Fig_5A.xlsx
- Fig_5A/Fig_5A_NPY_HMBA.tiff
- Fig_5A/Fig_5A_NPY_saline.tiff
- Fig_5B/
- Fig_5B/Fig_5B.xlsx
- Fig_5B/Fig_5B_NPY_HEXIM1_HMBA.tiff
- Fig_5B/Fig_5B_NPY_HEXIM1_Saline.tiff
- Fig_5C/
- Fig_5C/Fig_5C.xlsx
- Fig_5C/Fig_5C_POMC_HMBA.tiff
- Fig_5C/Fig_5C_POMC_Saline.tiff
- Fig_5D/
- Fig_5D/Fig_5D.xlsx
- Fig_5D/Fig_5D_POMC_HEXIM1_HMBA.tiff
- Fig_5D/Fig_5D_POMC_HEXIM1_Saline.tiff
- Fig_5F/
- Fig_5F/Fig_5F.xlsx
- Fig_5F/Fig_5F_shControl.tiff
- Fig_5F/Fig_5F_shControl_EGFP(-).tiff
- Fig_5F/Fig_5F_shMyh9shActg1.tiff
- Fig_5F/Fig_5F_shMyh9shActg1_EGFP(-).tiff
- Fig_5G/
- Fig_5G/Fig_5G.xlsx
- Fig_5G/Fig_5G_shControl.tiff
- Fig_5G/Fig_5G_shControl_EGFP(-).tiff
- Fig_5G/Fig_5G_shMyh9shActg1.tiff
- Fig_5G/Fig_5G_shMyh9shActg1_EGFP(-).tiff
- Fig_5H/
- Fig_5H/Fig_5H.xlsx
- Fig_5H/Fig_5H_EGFP_HEXIM1_shControl.tiff
- Fig_5H/Fig_5H_EGFP_HEXIM1_shMyh9shActg1.tiff
- Fig_5I/
- Fig_5I/Fig_5I.xlsx
- Fig_5I/Fig_5I_EGFP_HEXIM1_shControl.tiff
- Fig_5I/Fig_5I_EGFP_HEXIM1_shMyh9shActg1.tiff
- Fig_5J-K/
- Fig_5J-K/Fig_5J-K.xlsx
- Fig_5L-M/
- Fig_5L-M/Fig_5L-M.xlsx
- Fig_5N-O/
- Fig_5N-O/Fig_5N-O.xlsx
