# Supplementary material for: HMBA ameliorates obesity by MYH9‐ and ACTG1‐dependent regulation of hypothalamic neuropeptides
Source: EMBO Mol Med. 2023 Nov 20;15(12):e18024. doi: 10.15252/emmm.202318024 (PMC10701615; doi:10.15252/emmm.202318024)
Supplement: Supplementary file 8 — Source Data for Figure 5 [file EMMM-15-e18024-s005.zip › Fig_5A/Fig_5A.xlsx]

## Sheet: Figure 5A
Figure 5A
1. hrGFP intensity
Saline	HMBA
512226	379804
557001	370157
482796	280179
565961	184190
457489	431323
578285	319649
603244	373534
471538	397665
410540	321050
424071	389270
503728	305540
573800	444871
455490	354266
421457	263450
531435	310781
532835	340943
420801	338377
531658	317228
478854	339324
426160	310628
517384	246868
487905	366552
477519	328491
465897	325456
445617	344138
389217	364858
426294	303213
489950	325803
533524	271823
412670	351419
526039	280606
474487	325329
