# Supplementary material for: HMBA ameliorates obesity by MYH9‐ and ACTG1‐dependent regulation of hypothalamic neuropeptides
Source: EMBO Mol Med. 2023 Nov 20;15(12):e18024. doi: 10.15252/emmm.202318024 (PMC10701615; doi:10.15252/emmm.202318024)
Supplement: Supplementary file 8 — Source Data for Figure 5 [file EMMM-15-e18024-s005.zip › Fig_5B/Fig_5B.xlsx]

## Sheet: Figure 5B
Figure 5B
1. HEXIM1 intensity in hrGFP+ cells
Saline	HMBA
9884	69184
11482	108852
7623	84254
3710	70159
5648	78858
6229	80140
10611	110792
12283	86940
10122	87435
11790	57909
10985	83299
15057	87243
8032	72742
68204	74273
90230	75810
66025	60780
