# Supplementary material for: HMBA ameliorates obesity by MYH9‐ and ACTG1‐dependent regulation of hypothalamic neuropeptides
Source: EMBO Mol Med. 2023 Nov 20;15(12):e18024. doi: 10.15252/emmm.202318024 (PMC10701615; doi:10.15252/emmm.202318024)
Supplement: Supplementary file 8 — Source Data for Figure 5 [file EMMM-15-e18024-s005.zip › Fig_5C/Fig_5C.xlsx]

## Sheet: Figure 5C
Figure 5C
1. hrGFP intensity
Saline	HMBA
494779	544694
442011	260634
369829	361163
408765	398683
480908	372236
465488	280927
302214	285487
438580	714319
363912	635588
432010	371478
412410	258044
412996	319498
615126	606192
492391	865725
258446	297344
329549	282262
224533	229826
176183	365269
251706	516818
514400	340033
351079	575863
441399	405667
553759	680832
500899	653565
399082	985320
544380	504026
107164	340000
116401	282795
252730	627555
523767	741305
517988	906652
280999	586011
