# Supplementary material for: HMBA ameliorates obesity by MYH9‐ and ACTG1‐dependent regulation of hypothalamic neuropeptides
Source: EMBO Mol Med. 2023 Nov 20;15(12):e18024. doi: 10.15252/emmm.202318024 (PMC10701615; doi:10.15252/emmm.202318024)
Supplement: Supplementary file 8 — Source Data for Figure 5 [file EMMM-15-e18024-s005.zip › Fig_5D/Fig_5D.xlsx]

## Sheet: Figure 5D
Figure 5D
1. HEXIM1 intensity in hrGFP+ cells
Saline	HMBA
11992	5086
11131	60464
5373	86137
32172	119334
17041	44537
7057	56174
17391	97447
5338	88601
15407	116044
12477	71347
4596	64234
6050	5800
13312	75502
15888	99730
18235	88019
8267	11339
