# Supplementary material for: HMBA ameliorates obesity by MYH9‐ and ACTG1‐dependent regulation of hypothalamic neuropeptides
Source: EMBO Mol Med. 2023 Nov 20;15(12):e18024. doi: 10.15252/emmm.202318024 (PMC10701615; doi:10.15252/emmm.202318024)
Supplement: Supplementary file 8 — Source Data for Figure 5 [file EMMM-15-e18024-s005.zip › Fig_5F/Fig_5F.xlsx]

## Sheet: Figure 5F
Figure 5F
1. MYH9			2. ACTG1
shControl	shMyh9+shActg1		shControl	shMyh9+shActg1
257.408	95.5771		101.65	45.2982
271.646	105.021		105.477	48.1303
188.344	107.502		87.1494	70.6389
224.995	111.843		100.635	42.372
208.475	115.198		102.78	44.267
208.59	133.425		115.984	61.0246
382.862	134		126.388	64.3534
406.107	161.44		133.014	72.8434
288.011	166.337		111.267	59.2515
331.088	116.356		134.358	62.2155
539.087	93.1185		164.391	51.8708
217.093	105.402		128.149	83.8455
405.979	86.1825		90.9001	51.4115
209.923	132.916		91.8173	77.7139
443.825	147.621		103.13	69.0999
276.948	138.419		112.36	76.5434
330.148	73.1235		107.695	46.8339
330.693	188.087		127.014	51.2316
175.044	102.168		121.7	45.1244
173.528	101.404		119.798	49.0676
192.602	127.791		128.974	46.6788
216.63	117.129		108.187	41.993
244.244	128.353		157.102	58.1995
291.763	149.004		143.682	53.6709
266.897	129.425		139.638	48.0834
