# Supplementary material for: HMBA ameliorates obesity by MYH9‐ and ACTG1‐dependent regulation of hypothalamic neuropeptides
Source: EMBO Mol Med. 2023 Nov 20;15(12):e18024. doi: 10.15252/emmm.202318024 (PMC10701615; doi:10.15252/emmm.202318024)
Supplement: Supplementary file 8 — Source Data for Figure 5 [file EMMM-15-e18024-s005.zip › Fig_5G/Fig_5G.xlsx]

## Sheet: Figure 5G
Figure 5G
1. MYH9			2. ACTG1
shControl	shMyh9+shActg1		shControl	shMyh9+shActg1
313.949	123.277		144.474	140.891
243.992	103.609		192.927	138.72
253.241	110.083		102.176	69.3182
241.245	89.6312		107.485	87.6119
208.419	97.8945		82.2533	64.155
182.695	61.2495		83.7435	61.1672
235.444	86.511		90.6149	70.6738
247.728	110.995		118.092	106.854
277.024	117.036		176.506	48.2048
288.695	133.766		112.79	33.0942
277.999	161.773		173.793	48.7182
175.918	89.3136		157.35	29.7141
285.721	127.029		177.28	37.8822
178.096	101.755		144.001	31.112
243.932	114.553		139.512	38.3484
231.168	118.78		216.467	49.3811
181.299	89.8286		182.752	45.9544
360.792	164.171		225.709	35.8752
252.551	164.006		210.455	40.6462
306.458	190.038		198.286	43.9614
313.09	179.853		184.205	35.2241
302.111	184.707		210.194	42.709
293.733	137.66		236.248	55.386
123.053	59.2936		199.237	52.71
101.793	56.6249		220.46	50.9053
