# Supplementary material for: HMBA ameliorates obesity by MYH9‐ and ACTG1‐dependent regulation of hypothalamic neuropeptides
Source: EMBO Mol Med. 2023 Nov 20;15(12):e18024. doi: 10.15252/emmm.202318024 (PMC10701615; doi:10.15252/emmm.202318024)
Supplement: Supplementary file 8 — Source Data for Figure 5 [file EMMM-15-e18024-s005.zip › Fig_5H/Fig_5H.xlsx]

## Sheet: Figure 5H
Figure 5H
1. HEXIM1 intensity in EGFP+ cells
shControl	shMyh9+shActg1
72231	48423
74294	86091
70083	27294
93611	17031
41726	19509
53451	47776
64798	45533
56909	94669
121714	69440
84478	75262
42074	16393
88902	76593
116536	34182
85769	98447
60923	42745
78779	37199
57892	27590
87091	28891
87601	22911
57603	56872
50581	66123
49312	53948
57359	60776
45530	94376
