# Supplementary material for: HMBA ameliorates obesity by MYH9‐ and ACTG1‐dependent regulation of hypothalamic neuropeptides
Source: EMBO Mol Med. 2023 Nov 20;15(12):e18024. doi: 10.15252/emmm.202318024 (PMC10701615; doi:10.15252/emmm.202318024)
Supplement: Supplementary file 8 — Source Data for Figure 5 [file EMMM-15-e18024-s005.zip › Fig_5I/Fig_5I.xlsx]

## Sheet: Figure 5I
Figure 5I
1. HEXIM1 intensity in EGFP+ cells
shControl	shMyh9+shActg1
54485	41213.2
129498	80500.9
129576	53460.8
129158	64225.2
116984	30447
58254.8	79954.1
152199	85677
115187	95427.8
75039.6	20782.5
62147.1	77477.5
100228	99466.3
42903.8	91885
67150	74696.8
51206.4	99899.4
122655	30698.1
89905.7	17765
162749	71842
79757.1	110825
120758	42011.2
104685	99579.2
122099	71272.5
82831	51892.5
80747.3	18487.5
141898	33405
