# Supplementary material for: HMBA ameliorates obesity by MYH9‐ and ACTG1‐dependent regulation of hypothalamic neuropeptides
Source: EMBO Mol Med. 2023 Nov 20;15(12):e18024. doi: 10.15252/emmm.202318024 (PMC10701615; doi:10.15252/emmm.202318024)
Supplement: Supplementary file 8 — Source Data for Figure 5 [file EMMM-15-e18024-s005.zip › Fig_5J-K/Fig_5J-K.xlsx]

## Sheet: Figure 5J-K
Figure 5J-K
Fig 5J. AgRP-Cre::AAV DIO mice
Npy		Pomc
shControl	shMyh9+shActg1	shControl	shMyh9+shActg1
0.884355	1.67845	0.998125	0.785421
0.921234	1.71215	0.979842	0.751211
1.12154	1.51246	0.960805	0.841214
1.05212	1.51214	1.05212	0.812321
1.08532	1.75452	1.00853	0.796531
0.935421	1.74444	1.00054	0.721243
Fig 5K. POMC-Cre::AAV DIO mice
Npy		Pomc
0.825952	1.45121	1.12128	0.544272
0.898304	1.32542	1.0852	0.553014
1.21213	1.52414	0.965502	0.495231
1.11514	1.88895	0.978221	0.512347
0.993098	1.44213	0.995602	0.485542
0.955401	1.61324	0.854213	0.502112
