# Supplementary material for: HMBA ameliorates obesity by MYH9‐ and ACTG1‐dependent regulation of hypothalamic neuropeptides
Source: EMBO Mol Med. 2023 Nov 20;15(12):e18024. doi: 10.15252/emmm.202318024 (PMC10701615; doi:10.15252/emmm.202318024)
Supplement: Supplementary file 8 — Source Data for Figure 5 [file EMMM-15-e18024-s005.zip › Fig_5L-M/Fig_5L-M.xlsx]

## Sheet: Figure 5L-M
Figure 5L-M
Fig 5L-a. Body weight (g)
(1) shControl+Saline		1	2	3	4	5	6	7	8	9	10
1	40.2	42.9	44.4	45.6	46.2	46.6	47.2	48.3	50.2	50.7	51.3
2	41.1	43.1	44.3	45.6	46	46.4	47.4	48.7	50.5	52.1	54.9
3	38.9	40.9	41.8	43.4	44.4	45.3	46.4	46.8	47	47.8	48.7
4	38	39.1	40.2	42.3	43	44	45	46.4	46.5	47.2	48.3
5	40.4	41	42.4	43.4	43.6	44	45.2	46.1	47.5	49.4	49.9
6	41.3	42.2	43.3	44.7	44.9	45	46.8	47.9	48.5	50.4	52.4
Average	39.9833	41.5333	42.7333	44.1667	44.6833	45.2167	46.3333	47.3667	48.3667	49.6	50.9167
SEM	0.480403	0.562073	0.599846	0.501479	0.476338	0.41927	0.379083	0.401156	0.624352	0.690008	0.928085
(2) shControl+HMBA		1	2	3	4	5	6	7	8	9	10
1	37	37	37.3	37.92	38.8	39.3	40.138	40.112	40.41	40.762	41
2	36.3	36.3	36.5	36.66	36.54	36.784	36.722	37.315	37.516	38.048	38.54
3	40.1	40.768	41.846	42.085	42.56	43.225	43.148	43.792	45.356	46	47.012
4	30.4	30.132	30.876	31.899	31.856	31.992	32.34	33.117	33.1	33.44	33.76
5	40	39.984	40.18	40.376	40.474	40.474	41	41.3	41.8	41.8	42.2
6	45.9	45.962	45.766	45.472	45.766	46.06	46.452	47.922	48.118	47.922	48.02
Average	38.2833	38.3577	38.7447	39.0687	39.3327	39.6392	39.9667	40.593	41.05	41.3287	41.7553
SEM	1.91477	1.97216	1.90043	1.75068	1.80346	1.83733	1.84068	1.90988	2.00805	1.96377	1.98544
(3) shMyh9+shActg1+Saline		1	2	3	4	5	6	7	8	9	10
1	39	40.5	42.5	43.9	45.76	47.19	48.62	50.292	51.744	53.734	55.208
2	36.5	37.44	40.25	42.8	44.46	45.5	47.06	49.5	50.292	51.992	53.332
3	32.64	33.5	34.5	35.8	36.66	37.05	37.44	38.28	38.544	39.932	40.468
4	37.68	38.9	40	41.86	41.99	42.25	42.77	43.956	44.22	45.56	46.364
5	47.4	48.5	50	51.9	52.39	53.04	53.69	54.12	54.648	56.548	57.754
Average	38.644	39.768	41.45	43.252	44.252	45.006	45.916	47.2296	47.8896	49.5532	50.6252
SEM	2.17594	2.21128	2.24544	2.30549	2.29172	2.37025	2.45597	2.47243	2.58542	2.68974	2.83178
(4) shMyh9+shActg1+HMBA		1	2	3	4	5	6	7	8	9	10
1	31.8	33.48	35.7	37.465	38.735	39.751	40.576	41.856	42.037	43.18	44.196
2	42.72	44.04	46.7	48.895	50.292	50.8	52.352	52.992	53.34	53.975	54.61
3	34.2	35.88	37.5	40.132	41.148	41.91	43.136	44.032	45.085	45.085	45.847
4	43.2	44.64	45.5	46.355	47.371	47.625	48.128	48.384	49.53	49.657	50.292
5	46.5	47.16	49.1	51.435	51.435	51.943	52.992	53.12	53.467	54.61	55.626
Average	39.684	41.04	42.9	44.8564	45.7962	46.4058	47.4368	48.0768	48.6918	49.3014	50.1142
SEM	2.53195	2.39327	2.37183	2.35616	2.24459	2.15364	2.20059	2.04691	2.02392	2.05329	2.03821
Fig 5L-b. Body weight (%), day 10
shControl+Saline	shControl+HMBA	shMyh9+shActg1+Saline	shMyh9+shActg1+HMBA
30.0995	11.3514	42.5487	40.5786
37.4696	8.44628	46.1178	29.3188
26.9923	19.5312	23.0576	36.655
29.2105	15.7895	24.9522	19.9444
25.2475	10	23.1793	20.7183
31.9613	7.40741
Fig 5M. Daily food intake (g)
	0	1	2	3	4	5	6	7	8	9	10
(1) shControl+Saline	3.2	3.9	4.1	3.8	4	3.7	3.6	3.2	3.5	3.9	3.89286
	3.9	3.3	3.7	3.7	3.5	3.9	3.4	3.3	3.7	3.7	3.8
	3.3	3.6	3.9	3.7	3.4	3.8	3.3	3.7	3.7	3.6	3.7
	3.3	3.4	3.3	4.3	3.6	3.8	3.5	3.3	3.7	3.8	3.53571
	4	4.2	3.7	3.4	3.7	3.6	3.9	4.2	3.9	3.6	3.3
	3.9	3.4	3.3	3.4	4	3.9	3.8	4.1	3.5	3.5	3.6
(2) shControl+HMBA	3.7	3.6	3.2	3.3	3.21429	2.85714	3	3.35714	3.42857	3.89286	3.89286
	3.3	3.17647	3.23529	3.1	3	3.35294	3.47059	3.64706	3.52941	3.70588	3.70588
	3.5	3.11765	3.23529	2.94118	3.05882	3.35294	3.17647	3.58824	3.64706	4.20588	4.20588
	3.1	3	3.28571	3.14286	3	3	3.5	3.64286	3	3.53571	3.53571
	3.2	3.5	3.4	3.2	3.4	2	2.8	2.7	2.5	3.4	3.3
	3.1	3.1	3.2	3.2	3.1	3.4	3.7	3.8	4	3.6	3.5
(3) shMyh9+shActg1+Saline	3.2	4.5	3.6	3.4	3.6	3.8	3.7	3.6	3.8	3.75	3.75
	4.5	4.8	4.4	4.2	3.7	3.8	4.1	3.6	3.2	3.35	3.35
	3	3.9	3.3	3.6	4	3.6	3.5	3.2	3.4	3.5	3.5
	3	2.9	3.7	3.4	3.4	3.4	2.9	3.7	3.3	3.4	3.7
	2.8	3.2	3.6	3.3	3.2	2.9	3	2.8	3.2	3.5	3.6
(4) shMyh9+shActg1+HMBA	2.5	4.1	3.6	3.6	3.4	3.4	3.7	3.1	3.6	3.2	3.2
	3.9	4.5	4.3	4.4	3.8	3.9	3.7	3.6	3.5	3.6	3.6
	3.7	4.4	3.9	4.2	3.7	3.7	3.9	3.7	3.4	3.6	3.6
	3.7	3.2	3.2	3.4	3.8	3.6	3.4	3.5	3.2	3.5	3.7
	3.5	3.5	3.9	3.1	3.2	3.5	3.1	3.3	3.6	3.7	3.3
(1) Average	3.6	3.63333	3.66667	3.71667	3.7	3.78333	3.58333	3.63333	3.66667	3.68333	3.6381
SEM	0.137437	0.130526	0.119412	0.123416	0.0942809	0.0435677	0.0863348	0.162731	0.0561084	0.0548567	0.0783848
(2) Average	3.31667	3.24902	3.25938	3.14734	3.12885	2.99384	3.27451	3.45588	3.35084	3.72339	3.69006
SEM	0.0894945	0.0902032	0.0282251	0.0452204	0.0576778	0.199257	0.12698	0.148001	0.196787	0.107607	0.120132
(3) Average	3.3	3.86	3.72	3.58	3.58	3.5	3.44	3.38	3.38	3.5	3.58
SEM	0.274226	0.325699	0.163463	0.145327	0.121326	0.149666	0.199198	0.150732	0.0995992	0.0616441	0.0641872
(4) Average	3.46	3.94	3.78	3.74	3.58	3.62	3.56	3.44	3.46	3.52	3.48
SEM	0.221991	0.227332	0.163463	0.218358	0.107331	0.0769415	0.12522	0.0963328	0.0669328	0.0769415	0.0867179
