# Supplementary material for: HMBA ameliorates obesity by MYH9‐ and ACTG1‐dependent regulation of hypothalamic neuropeptides
Source: EMBO Mol Med. 2023 Nov 20;15(12):e18024. doi: 10.15252/emmm.202318024 (PMC10701615; doi:10.15252/emmm.202318024)
Supplement: Supplementary file 8 — Source Data for Figure 5 [file EMMM-15-e18024-s005.zip › Fig_5N-O/Fig_5N-O.xlsx]

## Sheet: Figure 5N-O
Figure 5N-O
Fig 5N-a. Body weight (g)
(1) shControl+Saline	0	1	2	3	4	5	6	7	8	9	10
1	42.2	42.4	43.8	44.4	45.8	46	46.3	47.4	48.2	49	49.5
2	39.1	40	40.7	41.2	41.6	42.1	42.3	43	43.8	45.4	46
3	40.5	41.1	41.9	42.6	43.1	43.7	44.1	45.2	46	46.4	47.1
4	39.4	40.4	41.6	42.4	43	43.4	43.4	44.2	45	45.8	46.5
5	40.2	41.2	42	42.4	43.3	43.8	44.6	44.8	45.4	46.2	47.1
6	40.9	41.7	42.8	43.5	43.6	44.2	45.3	45.7	46.2	47	47.5
Average	40.3833	41.1333	42.1333	42.75	43.4	43.8667	44.3333	45.05	45.7667	46.6333	47.2833
SEM	0.415944	0.322892	0.395577	0.406714	0.508265	0.472386	0.525287	0.551639	0.546538	0.477067	0.449949
(2) shControl+HMBA	0	1	2	3	4	5	6	7	8	9	10
1	38.4	39.4	40.5	40.7	40.9	41	41	41	41.1	41.1	41.4
2	36.2	37.5	37.7	38.4	38.4	39.2	39.6	39.8	40.1	40.4	40.8
3	39.6	39.9	40.1	40.7	41	40.6	41.2	40.9	40.9	41.1	41.3
4	38.3	38.6	38.8	39.6	39.3	39.2	39.4	39.9	40.5	40.9	41.2
5	42.2	42.6	43.2	43.2	43	42.5	44.2	44.7	45.6	45.5	45.6
6	45	45	45.1	45.1	45.3	45.4	45.5	46	46.6	46.6	46.8
7	39.3	39.7	39.8	39.9	40.5	41	41.7	41.9	42.7	42.9	43.3
Average	39.8571	40.3857	40.7429	41.0857	41.2	41.2714	41.8	42.0286	42.5	42.6429	42.9143
SEM	1.01255	0.896576	0.896901	0.804434	0.809636	0.752334	0.796164	0.842182	0.911827	0.865638	0.842355
(3) shMyh9+shActg1+Saline	0	1	2	3	4	5	6	7	8	9	10
1	34.3	36	36.8	37.6	38	39.5	40.3	41.8	42.7	43.8	44.2
2	38.6	39.1	40.2	40.9	41.4	42.3	43.5	44	42.6	43.5	44
3	38.9	39.5	40.7	41.4	42.3	43	44	44.7	45.7	45.9	46
4	41.2	42.2	42.8	43.4	44.3	44.8	45	45.3	46.4	47.1	47.6
5	42.4	42.7	43	44.4	45.6	45.7	46.7	47.8	48.3	49.1	49.9
6	46.3	46.7	47.2	47.3	48.6	49.4	49.4	49.8	49.7	50.2	50.4
Average	40.2833	41.0333	41.7833	42.5	43.3667	44.1167	44.8167	45.5667	45.9	46.6	47.0167
SEM	1.50986	1.37106	1.29495	1.23873	1.36477	1.25552	1.14732	1.059	1.07523	1.01926	1.02968
(4) shMyh9+shActg1+HMBA	0	1	2	3	4	5	6	7	8	9	10
1	36.9	38	39.8	39.8	40	41	41	41	42.8	43.5	43.9
2	37.6	39.3	39.4	40.2	40.7	41.5	42	42.6	44	44.5	45
3	36.9	38.7	38.8	40.3	40.8	41.3	42.4	42.3	43.9	44.3	46.1
4	42.3	43	43.2	43.6	44.1	44.3	45	45	45.8	46.2	47
5	40.7	41.5	42.2	43.2	43.6	44.2	44.7	45	45.3	45.7	45.8
6	44.9	45.9	47.6	49.6	50	50.8	50.9	51.1	51	51	51.2
	43.7	44.5	47.3	49.2	49.9	50.5	50.7	51.9	52.1	52.5	52.7
Average	40.4286	41.5571	42.6143	43.7	44.1571	44.8	45.2429	45.5571	46.4143	46.8143	47.3857
SEM	1.17086	1.06443	1.27878	1.45924	1.48418	1.47551	1.41952	1.50981	1.27926	1.22997	1.1513
Fig 5N-b. Body weight (%), day 10
shControl+Saline	shControl+HMBA	shMyh9+shActg1+Saline	shMyh9+shActg1+HMBA
17.7725	7.8125	31.1953	19.7772
18.6701	13.2597	16.3212	21.0383
18.5185	5.80808	18.7661	26.741
19.0355	7.8329	18.75	12.766
19.403	8.05687	20.283	14.4963
17.8484	4	8.48861	13.5699
	14.5038		19.9143
Fig 5O. Daily food intake (g)
	0	1	2	3	4	5	6	7	8	9	10
(1) shControl+Saline	3.1	3	2.9	3.3	3.4	3.3	3.2	3.2	3.3	3.5	3.8
	3	3.5	3.4	3.2	3.3	3.4	3.3	3	3.4	3.5	3.6
	3.3	3.5	3.3	3.6	3.4	3.5	3.4	3.7	3.8	3.8	3.7
	3.8	3.1	3.3	3.5	2.8	3.1	3.3	3.2	3.8	3.9	3.8
	3.8	2.8	3.3	3.4	3.5	3.3	3.4	3.2	3.6	3.5	3.4
	3.7	3.1	3.5	3.5	3.7	3.6	3.7	3.6	3.5	3.5	3.3
(2) shControl+HMBA	3	3.5	2.9	3.2	3.5	3.2	3.3	3	3.4	3.7	3.8
	3.1	3.3	3.4	2.8	3.1	3.2	3.1	3.2	3.4	3.7	3.5
	3.65	3.4	3.8	3.6	3.6	3.1	3.3	3.4	3.5	3.6	3.9
	3.45	3.1	3.1	3.5	2.8	3	3	3.1	3.4	3.5	3.8
	3.3	3.7	3.3	3.4	3	3.1	3.3	3.1	3.2	3.3	3.4
	3.3	3.1	3.3	3.1	3.2	3.1	3.1	3.4	3.2	3.5	3.7
	3	2.8	3.2	3.2	2.8	2.9	3	3.1	3.6	3.3	3.6
(3) shMyh9+shActg1+Saline	3.8	3.8	3.7	3.8	3.6	4	3.8	3.9	3.7	3.6	3.9
	3.5	3.9	3.6	3.5	3.7	3.9	4	3.8	4.1	3.9	3.8
	3	2.8	3.8	3.8	3.6	3.1	3.5	3.7	4	3.6	3.6
	3.3	4.1	3.4	3.4	3.3	3.8	3.3	3	3.1	3.8	3.7
	2.8	3.3	3.5	3.6	3.5	3.4	3.5	3.7	3.5	3.7	3.4
	4.3	4.8	4.6	4.2	4.7	3.5	4.3	4.7	3.9	4.2	4.6
(4) shMyh9+shActg1+HMBA	2.9	3.3	3.6	4.1	3.8	3.6	3.6	3.7	3.8	3.7	3.9
	3.9	4.3	3.6	3.6	3.7	3.5	3.6	3.7	3.5	3.8	4
	2.95	3.6	3.4	3.6	3.7	3.7	4.1	3.8	3.7	3.7	3.6
	3	3.7	4.1	3.6	3.7	4.3	3.8	3.6	3.8	3.7	3.6
	3.2	3.2	3.5	3.3	3.4	3.8	3.6	3.8	4.1	3.8	3.9
	3.8	3.8	3.9	3.9	4.1	3.9	3.6	3.5	3.2	3.7	3.8
	3.4	3.5	3.6	3.5	3.3	3.7	3.7	3.3	3.9	3.3	3.7
(1) Average	3.56667	3.83333	3.86667	3.88333	3.88333	3.81667	3.88333	3.83333	3.91667	3.9	3.91667
SEM	0.065263	0.0608581	0.0561084	0.0925463	0.0641901	0.0863348	0.151688	0.130526	0.0760726	0.0527046	0.0435677
(2) Average	3.25714	3.27143	3.28571	3.25714	3.14286	3.08571	3.15714	3.18571	3.38571	3.51429	3.67143
SEM	0.0847738	0.104421	0.097789	0.0944525	0.110393	0.0374088	0.0488945	0.0550642	0.0512241	0.0586535	0.0629684
(3) Average	3.45	3.78333	3.76667	3.71667	3.73333	3.61667	3.73333	3.8	3.71667	3.8	3.83333
SEM	0.203784	0.255405	0.161015	0.106502	0.183586	0.127838	0.138778	0.202759	0.138276	0.0849837	0.15396
(4) Average	3.30714	3.62857	3.67143	3.65714	3.67143	3.78571	3.71429	3.62857	3.71429	3.67143	3.78571
SEM	0.14301	0.127318	0.0850313	0.0922666	0.09195	0.0913137	0.0652423	0.0629684	0.101877	0.0596393	0.0550642
