# Supplementary material for: HMBA ameliorates obesity by MYH9‐ and ACTG1‐dependent regulation of hypothalamic neuropeptides
Source: EMBO Mol Med. 2023 Nov 20;15(12):e18024. doi: 10.15252/emmm.202318024 (PMC10701615; doi:10.15252/emmm.202318024)
Supplement: Supplementary file 9 — Source Data for Figure 6 [file EMMM-15-e18024-s011.zip]

Archive with 9 entries (5 files):
- Fig_6_Uncropped_blots_(A,C,E,G,H,J).pdf
- Fig_6B/
- Fig_6B/Fig_6B.xlsx
- Fig_6D/
- Fig_6D/Fig_6D.xlsx
- Fig_6F/
- Fig_6F/Fig_6F.xlsx
- Fig_6I/
- Fig_6I/Fig_6I.xlsx
