# Supplementary material for: HMBA ameliorates obesity by MYH9‐ and ACTG1‐dependent regulation of hypothalamic neuropeptides
Source: EMBO Mol Med. 2023 Nov 20;15(12):e18024. doi: 10.15252/emmm.202318024 (PMC10701615; doi:10.15252/emmm.202318024)
Supplement: Supplementary file 9 — Source Data for Figure 6 [file EMMM-15-e18024-s011.zip › Fig_6B/Fig_6B.xlsx]

## Sheet: Figure 6B
Figure 6B
1. Relative Npy mRNA fold
	si-Control		si-p53
	Vehicle	HMBA	Vehicle	HMBA
1	1.00231	0.697775	0.972102	1.13456
2	0.987333	0.661437	0.960335	0.955058
3	1.01036	0.713904	0.913788	1.04573
