# Supplementary material for: HMBA ameliorates obesity by MYH9‐ and ACTG1‐dependent regulation of hypothalamic neuropeptides
Source: EMBO Mol Med. 2023 Nov 20;15(12):e18024. doi: 10.15252/emmm.202318024 (PMC10701615; doi:10.15252/emmm.202318024)
Supplement: Supplementary file 9 — Source Data for Figure 6 [file EMMM-15-e18024-s011.zip › Fig_6D/Fig_6D.xlsx]

## Sheet: Figure 6D
Figure 6d
1. Relative Pomc mRNA fold
	si-Control		si-p53
	Vehicle	HMBA	Vehicle	HMBA
1	0.990665	2.02856	1.28344	1.14356
2	1.06831	2.53379	1.28126	1.07191
3	0.891392	2.1853	1.11053	1.14318
