# Supplementary material for: HMBA ameliorates obesity by MYH9‐ and ACTG1‐dependent regulation of hypothalamic neuropeptides
Source: EMBO Mol Med. 2023 Nov 20;15(12):e18024. doi: 10.15252/emmm.202318024 (PMC10701615; doi:10.15252/emmm.202318024)
Supplement: Supplementary file 9 — Source Data for Figure 6 [file EMMM-15-e18024-s011.zip › Fig_6F/Fig_6F.xlsx]

## Sheet: Figure 6F
Figure 6F
1. Relative Hexim1 mRNA fold
	0.5 h		1 h		2 h
	Vehicle	HMBA	Vehicle	HMBA	Vehicle	HMBA
1	1.24628	1.52375	1.18462	2.19531	0.945089	2.17124
2	0.772512	1.2122	0.82612	1.46858	1.05594	1.70352
3	0.981207	1.35908	0.989261	1.79555	0.998976	1.92322
2. Relative Trp53 mRNA fold
	0.5 h		1 h		2 h
	Vehicle	HMBA	Vehicle	HMBA	Vehicle	HMBA
1	1.00347	1.06068	1.02436	0.962406	1.04538	1.02386
2	0.996536	1.20163	0.97584	0.803693	0.955299	1.17611
3	0.999996	1.12896	0.999804	0.879476	0.999324	1.09735
