# Supplementary material for: HMBA ameliorates obesity by MYH9‐ and ACTG1‐dependent regulation of hypothalamic neuropeptides
Source: EMBO Mol Med. 2023 Nov 20;15(12):e18024. doi: 10.15252/emmm.202318024 (PMC10701615; doi:10.15252/emmm.202318024)
Supplement: Supplementary file 9 — Source Data for Figure 6 [file EMMM-15-e18024-s011.zip › Fig_6I/Fig_6I.xlsx]

## Sheet: Figure 6I
Figure 6I
1. Relative Hexim1 mRNA fold
	0.5 h		1 h		2 h
	Vehicle	HMBA	Vehicle	HMBA	Vehicle	HMBA
1	0.80383	1.72305	0.945089	1.6005	0.996536	1.58556
2	1.20996	1.45898	1.05594	1.57846	1.00347	1.46916
3	0.986207	1.58553	0.998976	1.58944	0.999996	1.52625
2. Relative Trp53 mRNA fold
	0.5 h		1 h		2 h
	Vehicle	HMBA	Vehicle	HMBA	Vehicle	HMBA
1	1.06652	0.797146	0.982722	1.05326	1.12703	0.87814
2	0.93492	0.96789	1.01738	1.03158	0.87814	0.967627
3	0.998556	0.878379	0.9999	1.04236	0.994831	0.921799
