# Supplementary material for: HMBA ameliorates obesity by MYH9‐ and ACTG1‐dependent regulation of hypothalamic neuropeptides
Source: EMBO Mol Med. 2023 Nov 20;15(12):e18024. doi: 10.15252/emmm.202318024 (PMC10701615; doi:10.15252/emmm.202318024)
Supplement: Supplementary file 10 — Source Data for Figure 7 [file EMMM-15-e18024-s010.zip]

Archive with 47 entries (35 files):
- Fig_7_Uncropped_blots_(C,D).pdf
- Fig_7A-B/
- Fig_7A-B/Fig_7A-B.xlsx
- Fig_7A-B/Fig_7A_ICC_image/
- Fig_7A-B/Fig_7A_ICC_image/sgControl+HMBA/
- Fig_7A-B/Fig_7A_ICC_image/sgControl+HMBA/HEXIM1.tiff
- Fig_7A-B/Fig_7A_ICC_image/sgControl+HMBA/HEXIM1_p53.tiff
- Fig_7A-B/Fig_7A_ICC_image/sgControl+HMBA/Hoechst.tiff
- Fig_7A-B/Fig_7A_ICC_image/sgControl+HMBA/p53.tiff
- Fig_7A-B/Fig_7A_ICC_image/sgControl+Vehicle/
- Fig_7A-B/Fig_7A_ICC_image/sgControl+Vehicle/HEXIM1.tiff
- Fig_7A-B/Fig_7A_ICC_image/sgControl+Vehicle/HEXIM1_p53.tiff
- Fig_7A-B/Fig_7A_ICC_image/sgControl+Vehicle/Hoechst.tiff
- Fig_7A-B/Fig_7A_ICC_image/sgControl+Vehicle/p53.tiff
- Fig_7A-B/Fig_7A_ICC_image/sgHexim1+HMBA/
- Fig_7A-B/Fig_7A_ICC_image/sgHexim1+HMBA/HEXIM1.tiff
- Fig_7A-B/Fig_7A_ICC_image/sgHexim1+HMBA/HEXIM1_p53.tiff
- Fig_7A-B/Fig_7A_ICC_image/sgHexim1+HMBA/Hoechst.tiff
- Fig_7A-B/Fig_7A_ICC_image/sgHexim1+HMBA/p53.tiff
- Fig_7A-B/Fig_7A_ICC_image/sgHexim1+Vehicle/
- Fig_7A-B/Fig_7A_ICC_image/sgHexim1+Vehicle/HEXIM1.tiff
- Fig_7A-B/Fig_7A_ICC_image/sgHexim1+Vehicle/HEXIM1_p53.tiff
- Fig_7A-B/Fig_7A_ICC_image/sgHexim1+Vehicle/Hoechst.tiff
- Fig_7A-B/Fig_7A_ICC_image/sgHexim1+Vehicle/p53.tiff
- Fig_7A-B/Fig_7B_ICC_image/
- Fig_7A-B/Fig_7B_ICC_image/sgControl+HMBA/
- Fig_7A-B/Fig_7B_ICC_image/sgControl+HMBA/HEXIM1.tiff
- Fig_7A-B/Fig_7B_ICC_image/sgControl+HMBA/HEXIM1_p53.tiff
- Fig_7A-B/Fig_7B_ICC_image/sgControl+HMBA/Hoechst.tiff
- Fig_7A-B/Fig_7B_ICC_image/sgControl+HMBA/p53.tiff
- Fig_7A-B/Fig_7B_ICC_image/sgControl+Vehicle/
- Fig_7A-B/Fig_7B_ICC_image/sgControl+Vehicle/HEXIM1.tiff
- Fig_7A-B/Fig_7B_ICC_image/sgControl+Vehicle/HEXIM1_p53.tiff
- Fig_7A-B/Fig_7B_ICC_image/sgControl+Vehicle/Hoechst.tiff
- Fig_7A-B/Fig_7B_ICC_image/sgControl+Vehicle/p53.tiff
- Fig_7A-B/Fig_7B_ICC_image/sgHexim1+HMBA/
- Fig_7A-B/Fig_7B_ICC_image/sgHexim1+HMBA/HEXIM1.tiff
- Fig_7A-B/Fig_7B_ICC_image/sgHexim1+HMBA/HEXIM1_p53.tiff
- Fig_7A-B/Fig_7B_ICC_image/sgHexim1+HMBA/Hoechst.tiff
- Fig_7A-B/Fig_7B_ICC_image/sgHexim1+HMBA/p53.tiff
- Fig_7A-B/Fig_7B_ICC_image/sgHexim1+Vehicle/
- Fig_7A-B/Fig_7B_ICC_image/sgHexim1+Vehicle/HEXIM1.tiff
- Fig_7A-B/Fig_7B_ICC_image/sgHexim1+Vehicle/HEXIM1_p53.tiff
- Fig_7A-B/Fig_7B_ICC_image/sgHexim1+Vehicle/Hoechst.tiff
- Fig_7A-B/Fig_7B_ICC_image/sgHexim1+Vehicle/p53.tiff
- Fig_7E-F/
- Fig_7E-F/Fig_7E-F.xlsx
