# Supplementary material for: HMBA ameliorates obesity by MYH9‐ and ACTG1‐dependent regulation of hypothalamic neuropeptides
Source: EMBO Mol Med. 2023 Nov 20;15(12):e18024. doi: 10.15252/emmm.202318024 (PMC10701615; doi:10.15252/emmm.202318024)
Supplement: Supplementary file 10 — Source Data for Figure 7 [file EMMM-15-e18024-s010.zip › Fig_7A-B/Fig_7A-B.xlsx]

## Sheet: Figure 7A-B
Figure 7A-B
Fig 7A							Fig 7B
1. mHypoE-N41, HEXIM1			2. mHypoE-N41, p53				3. mHypoE-N43/5, HEXIM1			4. mHypoE-N43/5, p53
sgControl			sgControl				sgControl			sgControl
Vehicle	av. Nuc inten	av. Cyto inten	Vehicle	av. Nuc inten	av. Cyto inten		Vehicle	av. Nuc inten	av. Cyto inten	Vehicle	av. Nuc inten	av. Cyto inten
1	70.1822	10.5212	1	47.1289	13.2533		1	75.0389	17.8008	1	88.3486	7.9671
2	43.8578	6.6254	2	60.062	4.7588		2	49.8183	15.9301	2	73.3218	6.2469
3	68.3709	10.3252	3	75.3522	13.0384		3	72.7366	16.8933	3	70.9199	6.3543
4	72.4893	10.43	4	68.1418	11.0763		4	73.2956	17.1571	4	70.5879	6.2875
5	48.3784	11.1983	5	85.6241	8.4052		5	71.1362	12.1314	5	62.5844	7.7449
6	52.4125	7.4674	6	82.3229	8.2773		6	42.7455	9.5638	6	68.1755	6.4128
7	43.8812	6.1926	7	76.6658	8.1477		7	61.535	10.8307	7	57.7192	33.1377
8	46.3972	6.3897	8	71.9341	8.2718		8	44.5681	9.6665	8	66.1217	6.4734
9	45.1004	6.8127	9	82.27	6.9781		9	33.4465	10.2096	9	67.3981	6.2797
10	50.0006	6.3108	10	84.0855	6.7453		10	43.5487	9.6635	10	57.5204	32.2802
sgControl			sgControl				sgControl			sgControl
HMBA	av. Nuc inten	av. Cyto inten	HMBA	av. Nuc inten	av. Cyto inten		HMBA	av. Nuc inten	av. Cyto inten	HMBA	av. Nuc inten	av. Cyto inten
1	86.7959	12.8186	1	100.818	8.2703		1	99.5244	23.8615	1	126.953	23.0316
2	76.7412	15.7959	2	119.742	8.5558		2	77.2392	23.1814	2	91.4941	18.5044
3	79.8573	15.7244	3	104.118	9.2972		3	78.6807	23.8826	3	105.188	12.0012
4	103.362	15.4683	4	98.8587	9.1618		4	50.5841	24.8283	4	99.8534	12.2963
5	73.8375	16.5177	5	104.045	7.5852		5	56.2886	24.6545	5	100.57	12.5886
6	73.4805	16.2162	6	110.12	7.3343		6	99.2737	23.9475	6	99.9236	12.7212
7	98.696	21.5623	7	88.3589	8.7287		7	94.5842	28.7901	7	99.6292	12.5423
8	73.3582	15.2105	8	94.2956	8.4383		8	80.9624	23.3588	8	100.426	12.1362
9	76.6549	16.7479	9	89.1703	8.7348		9	70.4743	22.4405	9	97.8504	11.9156
10	72.8737	17.6123	10	88.5268	8.043		10	93.3221	23.7528	10	95.8321	11.0486
sgHexim1			sgHexim1				sgHexim1			sgHexim1
Vehicle	av. Nuc inten	av. Cyto inten	Vehicle	av. Nuc inten	av. Cyto inten		Vehicle	av. Nuc inten	av. Cyto inten	Vehicle	av. Nuc inten	av. Cyto inten
1	nd		1	83.7682	35.6383		1	nd		1	96.9283	29.65
2			2	84.5225	33.669		2			2	96.8946	30.6408
3			3	83.1063	33.7721		3			3	98.1489	30.7498
4			4	89.5349	28.9687		4			4	97.7977	30.2194
5			5	105.79	44.1008		5			5	101.563	31.6138
6			6	84.8654	31.942		6			6	100.382	34.1257
7			7	79.8334	36.6412		7			7	98.0854	31.8997
sgHexim1			sgHexim1				sgHexim1			sgHexim1
HMBA	av. Nuc inten	av. Cyto inten	HMBA	av. Nuc inten	av. Cyto inten		HMBA	av. Nuc inten	av. Cyto inten	HMBA	av. Nuc inten	av. Cyto inten
1	nd		1	128.847	40.9894		1	nd		1	96.4752	25.9928
2			2	84.3112	28.1751		2			2	99.3607	30.432
3			3	86.671	31.7572		3			3	93.8525	29.9777
4			4	80.8549	27.5252		4			4	95.8155	26.2338
5			5	84.699	28.0462		5			5	95.6188	28.3519
6			6	85.027	32.0629		6			6	100.482	30.0361
7			7	110.091	42.9765		7			7	105.218	29.1855
