# Supplementary material for: HMBA ameliorates obesity by MYH9‐ and ACTG1‐dependent regulation of hypothalamic neuropeptides
Source: EMBO Mol Med. 2023 Nov 20;15(12):e18024. doi: 10.15252/emmm.202318024 (PMC10701615; doi:10.15252/emmm.202318024)
Supplement: Supplementary file 10 — Source Data for Figure 7 [file EMMM-15-e18024-s010.zip › Fig_7E-F/Fig_7E-F.xlsx]

## Sheet: Figure 7E-F
Figure 7E-F
Fig 7E. % Input in Npy promoter
	Vehicle			HMBA
	1	2	3	1	2	3
p53	19.751	21.022	19.615	62.417	50.698	46.009
Hexim1	39.777	50.348	47.303	110.191	84.09	93.303
H3K9Ac	28.322	29.525	29.937	18.4918	17.1352	19.2781
H3K4me3	42.9283	37.6312	40.0535	24.6558	34.151	28.3221
H3K27me3	5.55527	5.07658	5.32897	5.91286	5.40336	5.67199
Fig 7F. % Input in Pomc promoter
	Vehicle			HMBA
	1	2	3	1	2	3
p53	52.486	59.874	48.971	96.9265	84.9663	89.8109
Hexim1	62.417	66.434	57.834	21.169	21.022	21.915
H3K9Ac	27.357	36.098	33.448	73.4565	66.6632	69.9775
H3K4me3	18.5565	23.3258	20.733	22.688	21.6134	22.2211
H3K27me3	5.55527	5.95399	5.75117	3.06069	3.37259	3.21286
